# Supplementary material for: catena-Poly[[sodium-di-μ-β-d-glucose] chloride]
Source: Acta Crystallogr Sect E Struct Rep Online. 2009 Oct 7;65(Pt 11):m1308–9. doi: 10.1107/S1600536809039993 (PMC2971272; doi:10.1107/S1600536809039993)
Supplement: Supplementary file 1 [file e-65-m1308-sup1.cif]

##############################################################################
###                                                                        ###
###        Electronic paper (Acta Crystallographica Section E)             ###
###                                                                        ###
##############################################################################
#                                                                            #
# This CIF contains the data in a paper accepted for publication in Acta     #
# Crystallographica Section E. It conforms to the requirements of Notes      #
# for Authors for Section E, and has been peer reviewed under the auspices   #
# of the IUCr Commission on Journals.                                        #
#                                                                            #
# Full details of the Crystallographic Information File format               #
# are given in the paper "The Crystallographic Information File (CIF):       #
# a New Standard Archive File for Crystallography" by S. R. Hall, F. H.      #
# Allen and I. D. Brown [Acta Cryst. (1991), A47, 655-685].                  #
#                                                                            #
# The current version of the core CIF dictionary is obtainable from          #
# ftp://ftp.iucr.org/pub/cif_core.dic. The current version number is 2.4.    #
#                                                                            #
# Software is freely available for graphical display of the structure(s) in  #
# this CIF.  For information consult the CIF home page http://www.iucr.org/  #
# cif/home.html                                                              #
#                                                                            #
# This file may be used for bona fide research purposes within the           #
# scientific community so long as proper attribution is given to the journal # 
# article from which it was obtained.                                        #
#                                                                            #
##############################################################################
                                             
data_global
_audit_creation_method     'form.cif (version 2.0)'
_journal_data_validation_number     ?
_journal_date_recd_electronic     2009-09-10
_journal_date_accepted     2009-10-01
_journal_name_full     'Acta Crystallographica, Section E'
_journal_year     2009
_journal_volume     65
_journal_issue     11
_journal_page_first     m1308
_journal_page_last     m1309
_journal_paper_category     QM
_journal_coeditor_code     CI2906
_publ_contact_author_name     'Prof. Fun, Hoong-Kun'
_publ_contact_author_address
;
      X-ray Crystallography Unit
      School of Physics
      Universiti Sains Malaysia
      11800 USM, Penang
      MALAYSIA
;
_publ_contact_author_email     'hkfun@usm.my'
_publ_contact_author_fax     '604 6579150'
_publ_contact_author_phone     '604 6533652'
_publ_section_title
;
<i>catena</i>-Poly[[sodium-di-\m-\b-D-glucose] chloride]
;
loop_
    _publ_author_name
    _publ_author_footnote
    _publ_author_address
    'K. C. Wong '
;
      Additional correspondence author, e-mail: kcwong@usm.my.
;
;
      School of Chemical Sciences
      Universiti Sains Malaysia
      11800 USM, Penang
      Malaysia
;
    'Abdul Hamid' ?
;
      School of Chemical Sciences
      Universiti Sains Malaysia
      11800 USM, Penang
      Malaysia
;
    'S. Baharuddin' ?
;
      School of Biological Sciences
      Universiti Sains Malaysia
      11800 USM, Penang
      Malaysia
;
    'Ching Kheng Quah'
;
      Thomson Reuters ResearcherID: A-5525-2009.
;
;
      X-ray Crystallography Unit
      School of Physics
      Universiti Sains Malaysia
      11800 USM, Penang
      Malaysia
;
    'Hoong-Kun Fun'
;
      Thomson Reuters ResearcherID: A-3561-2009.
;
;     X-ray Crystallography Unit
      School of Physics
      Universiti Sains Malaysia
      11800 USM, Penang
      Malaysia
;
data_I
_audit_creation_method     SHELXL-97
_chemical_name_systematic
;
<i>catena</i>-Poly[[sodium-di-\m-\b-D-glucose] chloride]
;
_chemical_name_common     ?
_chemical_formula_moiety     'C12 H24 Na O12 +, Cl -'
_chemical_formula_sum     'C12 H24 Cl Na O12'
_chemical_formula_iupac     '[Na (C6 H12 O6)2] Cl'
_chemical_formula_weight     418.75
_chemical_melting_point     ?
_symmetry_cell_setting     Trigonal
_symmetry_space_group_name_H-M     'P 31'
_symmetry_space_group_name_Hall     'P 31'
loop_
    _symmetry_equiv_pos_as_xyz
    'x, y, z'
    '-y, x-y, z+1/3'
    '-x+y, -x, z+2/3'
_cell_length_a     16.3795(4)
_cell_length_b     16.3795(4)
_cell_length_c     17.4232(6)
_cell_angle_alpha     90.00
_cell_angle_beta     90.00
_cell_angle_gamma     120.00
_cell_volume     4048.2(2)
_cell_formula_units_Z     9
_cell_measurement_reflns_used     9874
_cell_measurement_theta_min     2.49
_cell_measurement_theta_max     34.93
_cell_measurement_temperature     100
_exptl_crystal_description     Block
_exptl_crystal_colour     colourless
_exptl_crystal_size_max     0.498
_exptl_crystal_size_mid     0.381
_exptl_crystal_size_min     0.257
_exptl_crystal_density_diffrn     1.546
_exptl_crystal_density_meas     ?
_exptl_crystal_density_method     'not measured'
_exptl_crystal_F_000     1980
_exptl_absorpt_coefficient_mu     0.297
_exptl_absorpt_correction_type     multi-scan
_exptl_absorpt_process_details     '(<i>SADABS</i>; Bruker, 2005)'
_exptl_absorpt_correction_T_min     0.8145
_exptl_absorpt_correction_T_max     0.9275
_exptl_special_details
;
The crystal was placed in the cold stream of an Oxford Cyrosystems Cobra
open-flow nitrogen cryostat (Cosier & Glazer, 1986) operating at 100.0(1) K.
;
_diffrn_ambient_temperature     100
_diffrn_radiation_type     MoK\a
_diffrn_radiation_wavelength     0.71073
_diffrn_radiation_source     'fine-focus sealed tube'
_diffrn_radiation_monochromator     graphite
_diffrn_measurement_device_type
;
Bruker SMART APEXII CCD area-detector
;
_diffrn_measurement_method     '\f and \w'
_diffrn_detector_area_resol_mean     ?
_diffrn_reflns_number     211137
_diffrn_reflns_av_R_equivalents     0.0498
_diffrn_reflns_av_sigmaI/netI     0.0337
_diffrn_reflns_theta_min     1.17
_diffrn_reflns_theta_max     36.81
_diffrn_reflns_theta_full     36.81
_diffrn_measured_fraction_theta_max     0.999
_diffrn_measured_fraction_theta_full     0.999
_diffrn_reflns_limit_h_min     -27
_diffrn_reflns_limit_h_max     27
_diffrn_reflns_limit_k_min     -27
_diffrn_reflns_limit_k_max     27
_diffrn_reflns_limit_l_min     -29
_diffrn_reflns_limit_l_max     29
_diffrn_standards_number     0
_diffrn_standards_interval_count     .
_diffrn_standards_interval_time     .
_diffrn_standards_decay_%     ?
_refine_special_details
;
 Refinement of F^2^ against ALL reflections.  The weighted R-factor wR and
 goodness of fit S are based on F^2^, conventional R-factors R are based
 on F, with F set to zero for negative F^2^. The threshold expression of
 F^2^ > 2sigma(F^2^) is used only for calculating R-factors(gt) etc. and is
 not relevant to the choice of reflections for refinement.  R-factors based
 on F^2^ are statistically about twice as large as those based on F, and R-
 factors based on ALL data will be even larger.
;
_reflns_number_total     27007
_reflns_number_gt     25094
_reflns_threshold_expression     I>2\s(I)
_refine_ls_structure_factor_coef     Fsqd
_refine_ls_matrix_type     full
_refine_ls_R_factor_all     0.0464
_refine_ls_R_factor_gt     0.0416
_refine_ls_wR_factor_gt     0.1068
_refine_ls_wR_factor_ref     0.1106
_refine_ls_goodness_of_fit_ref     1.059
_refine_ls_restrained_S_all     1.059
_refine_ls_number_reflns     27007
_refine_ls_number_parameters     715
_refine_ls_number_restraints     1
_refine_ls_hydrogen_treatment     constr
_refine_ls_weighting_scheme     calc
_refine_ls_weighting_details
                 'calc w=1/[\s^2^(Fo^2^)+(0.0718P)^2^] where P=(Fo^2^+2Fc^2^)/3'
_atom_sites_solution_hydrogens     geom
_atom_sites_solution_primary     direct
_atom_sites_solution_secondary     difmap
_refine_ls_shift/su_max     0.001
_refine_ls_shift/su_mean     0.000
_refine_diff_density_max     0.797
_refine_diff_density_min     -0.403
_refine_ls_extinction_method     none
_refine_ls_extinction_coef     ?
_refine_ls_abs_structure_details     'Flack (1983), 13472 Friedel pairs'
_refine_ls_abs_structure_Flack     0.02(3)
loop_
    _atom_type_symbol
    _atom_type_description
    _atom_type_scat_dispersion_real
    _atom_type_scat_dispersion_imag
    _atom_type_scat_source
    'C' 'C' 0.0033 0.0016
                         'International Tables Vol C Tables 4.2.6.8 and 6.1.1.4'
    'H' 'H' 0.0000 0.0000
                         'International Tables Vol C Tables 4.2.6.8 and 6.1.1.4'
    'O' 'O' 0.0106 0.0060
                         'International Tables Vol C Tables 4.2.6.8 and 6.1.1.4'
    'Cl' 'Cl' 0.1484 0.1585
                         'International Tables Vol C Tables 4.2.6.8 and 6.1.1.4'
    'Na' 'Na' 0.0362 0.0249
                         'International Tables Vol C Tables 4.2.6.8 and 6.1.1.4'
_computing_data_collection     'APEX2 (Bruker, 2005)'
_computing_cell_refinement     'SAINT (Bruker, 2005)'
_computing_data_reduction     'SAINT (Bruker, 2005)'
_computing_structure_solution     'SHELXTL (Sheldrick, 2008)'
_computing_structure_refinement     'SHELXTL (Sheldrick, 2008)'
_computing_molecular_graphics     'SHELXTL (Sheldrick, 2008)'
_computing_publication_material
;
SHELXTL (Sheldrick, 2008) and PLATON (Spek, 2009)
;
loop_
    _atom_site_type_symbol
    _atom_site_label
    _atom_site_fract_x
    _atom_site_fract_y
    _atom_site_fract_z
    _atom_site_U_iso_or_equiv
    _atom_site_adp_type
    _atom_site_calc_flag
    _atom_site_refinement_flags
    _atom_site_occupancy
    _atom_site_disorder_assembly
    _atom_site_disorder_group
    Na Na1A 0.40243(6) 0.79506(6) 0.70138(4) 0.01379(13) Uani d . 1 . .
    O O1A 0.42335(10) 0.97603(9) 0.90774(7) 0.0147(2) Uani d . 1 . .
    O O2A 0.37480(10) 0.88583(10) 0.79491(8) 0.0161(2) Uani d . 1 . .
    H H2A 0.3487 0.9164 0.7792 0.024 Uiso d R 1 . .
    O O3A 0.51727(9) 0.84858(10) 0.80086(8) 0.0155(2) Uani d . 1 . .
    H H3A 0.5753 0.8645 0.8013 0.023 Uiso d R 1 . .
    O O4A 0.47353(11) 0.75675(11) 0.95023(8) 0.0184(2) Uani d . 1 . .
    H H4A 0.4628 0.7117 0.9229 0.028 Uiso calc R 1 . .
    O O5A 0.32729(10) 0.76721(9) 1.03053(7) 0.0155(2) Uani d . 1 . .
    H H5A 0.3395 0.7896 1.0745 0.023 Uiso d R 1 . .
    O O6A 0.39899(12) 0.99572(10) 1.07224(8) 0.0208(3) Uani d . 1 . .
    H H6A 0.4010 0.9595 1.1037 0.031 Uiso calc R 1 . .
    O O7A 0.56259(10) 0.94644(9) 0.48723(8) 0.0152(2) Uani d . 1 . .
    O O8A 0.51828(9) 0.86139(10) 0.60264(8) 0.0154(2) Uani d . 1 . .
    H H8A 0.5747 0.8829 0.6178 0.023 Uiso d R 1 . .
    O O9A 0.36105(10) 0.87692(11) 0.61387(8) 0.0180(2) Uani d . 1 . .
    H H9A 0.3206 0.8949 0.6118 0.027 Uiso d R 1 . .
    O O10A 0.27167(10) 0.77955(11) 0.47331(9) 0.0213(3) Uani d . 1 . .
    H H10A 0.2351 0.7350 0.5001 0.032 Uiso calc R 1 . .
    O O11A 0.39410(10) 0.74111(10) 0.37729(8) 0.0180(2) Uani d . 1 . .
    H H11A 0.3626 0.7434 0.3395 0.027 Uiso d R 1 . .
    O O12A 0.58050(12) 0.95678(11) 0.32001(9) 0.0255(3) Uani d . 1 . .
    H H12A 0.5305 0.9282 0.2967 0.038 Uiso calc R 1 . .
    C C1A 0.45104(12) 0.94345(12) 0.84180(10) 0.0139(3) Uani d . 1 . .
    H H1D 0.4971 0.9979 0.8121 0.017 Uiso calc R 1 . .
    C C2A 0.49595(12) 0.88519(12) 0.86730(10) 0.0125(3) Uani d . 1 . .
    H H2D 0.5542 0.9257 0.8956 0.015 Uiso calc R 1 . .
    C C3A 0.42781(12) 0.80420(12) 0.91894(9) 0.0125(2) Uani d . 1 . .
    H H3D 0.3728 0.7596 0.8889 0.015 Uiso calc R 1 . .
    C C4A 0.39598(12) 0.84212(12) 0.98499(10) 0.0129(3) Uani d . 1 . .
    H H4D 0.4506 0.8823 1.0172 0.015 Uiso calc R 1 . .
    C C5A 0.35402(12) 0.90065(12) 0.95469(10) 0.0131(3) Uani d . 1 . .
    H H5D 0.2986 0.8604 0.9232 0.016 Uiso d R 1 . .
    C C6A 0.32521(13) 0.94381(13) 1.01897(11) 0.0180(3) Uani d . 1 . .
    H H6D 0.3052 0.9853 0.9968 0.022 Uiso calc R 1 . .
    H H6E 0.2718 0.8939 1.0461 0.022 Uiso calc R 1 . .
    C C7A 0.51247(12) 0.92956(12) 0.55789(10) 0.0138(3) Uani d . 1 . .
    H H7D 0.5390 0.9886 0.5869 0.017 Uiso calc R 1 . .
    C C8A 0.40834(12) 0.89450(12) 0.54197(10) 0.0137(3) Uani d . 1 . .
    H H8D 0.4026 0.9437 0.5147 0.016 Uiso calc R 1 . .
    C C9A 0.36633(12) 0.80596(12) 0.49278(10) 0.0143(3) Uani d . 1 . .
    H H9D 0.3667 0.7548 0.5217 0.017 Uiso calc R 1 . .
    C C10A 0.42518(12) 0.82541(12) 0.41974(10) 0.0139(3) Uani d . 1 . .
    H H10D 0.4188 0.8714 0.3881 0.017 Uiso calc R 1 . .
    C C11A 0.52941(12) 0.86400(11) 0.43898(10) 0.0139(3) Uani d . 1 . .
    H H11D 0.5357 0.8156 0.4671 0.017 Uiso d R 1 . .
    C C12A 0.59197(14) 0.89208(14) 0.36868(11) 0.0199(3) Uani d . 1 . .
    H H12D 0.6573 0.9211 0.3848 0.024 Uiso calc R 1 . .
    H H12E 0.5773 0.8359 0.3395 0.024 Uiso calc R 1 . .
    Na Na1B 0.87325(6) 0.92592(5) 1.03422(4) 0.01344(13) Uani d . 1 . .
    O O1B 0.70647(9) 0.91250(10) 0.82118(8) 0.0149(2) Uani d . 1 . .
    O O2B 0.79165(10) 0.95978(10) 0.93703(8) 0.0159(2) Uani d . 1 . .
    H H2B 0.7640 0.9881 0.9544 0.024 Uiso d R 1 . .
    O O3B 0.79791(11) 0.79928(10) 0.94733(8) 0.0183(2) Uani d . 1 . .
    H H3B 0.7838 0.7418 0.9462 0.028 Uiso d R 1 . .
    O O4B 0.89994(11) 0.82099(11) 0.80581(9) 0.0207(3) Uani d . 1 . .
    H H4B 0.9544 0.8446 0.8213 0.031 Uiso calc R 1 . .
    O O5B 0.91942(9) 0.97609(10) 0.71147(8) 0.0171(2) Uani d . 1 . .
    H H5B 0.9321 0.9400 0.6854 0.026 Uiso d R 1 . .
    O O6B 0.69713(11) 0.92403(12) 0.65406(9) 0.0221(3) Uani d . 1 . .
    H H6B 0.7308 0.9150 0.6245 0.033 Uiso calc R 1 . .
    O O7B 0.70408(9) 0.75684(9) 1.24067(7) 0.0139(2) Uani d . 1 . .
    O O8B 0.79839(10) 0.80594(9) 1.12998(8) 0.0151(2) Uani d . 1 . .
    H H8B 0.8114 0.7573 1.1369 0.023 Uiso calc R 1 . .
    O O9B 0.81132(10) 0.97772(10) 1.13269(8) 0.0155(2) Uani d . 1 . .
    H H9B 0.7926 1.0176 1.1343 0.023 Uiso d R 1 . .
    O O10B 0.90017(11) 1.03683(10) 1.28298(8) 0.0186(2) Uani d . 1 . .
    H H10B 0.9472 1.0735 1.2586 0.028 Uiso calc R 1 . .
    O O11B 0.90851(9) 0.89131(10) 1.36548(7) 0.0157(2) Uani d . 1 . .
    H H11B 0.8911 0.8745 1.4092 0.024 Uiso d R 1 . .
    O O12B 0.68312(10) 0.71785(11) 1.40569(8) 0.0206(3) Uani d . 1 . .
    H H12B 0.7132 0.7455 1.4441 0.031 Uiso calc R 1 . .
    C C1B 0.72851(12) 0.88272(13) 0.89236(10) 0.0134(3) Uani d . 1 . .
    H H1E 0.6703 0.8446 0.9214 0.016 Uiso calc R 1 . .
    C C2B 0.77495(12) 0.82421(12) 0.87540(10) 0.0134(3) Uani d . 1 . .
    H H2E 0.7302 0.7668 0.8480 0.016 Uiso calc R 1 . .
    C C3B 0.86262(12) 0.88006(12) 0.82614(10) 0.0141(3) Uani d . 1 . .
    H H3E 0.9099 0.9341 0.8556 0.017 Uiso calc R 1 . .
    C C4B 0.83738(12) 0.91541(12) 0.75406(10) 0.0135(3) Uani d . 1 . .
    H H4E 0.7954 0.8613 0.7220 0.016 Uiso calc R 1 . .
    C C5B 0.78801(12) 0.97057(12) 0.77426(10) 0.0137(3) Uani d . 1 . .
    H H5E 0.8316 1.0268 0.8035 0.016 Uiso calc R 1 . .
    C C6B 0.75485(14) 1.00088(14) 0.70404(11) 0.0199(3) Uani d . 1 . .
    H H6F 0.7194 1.0306 0.7206 0.024 Uiso calc R 1 . .
    H H6G 0.8094 1.0473 0.6758 0.024 Uiso calc R 1 . .
    C C7B 0.73296(12) 0.81654(12) 1.17456(9) 0.0125(3) Uani d . 1 . .
    H H7E 0.6775 0.8013 1.1432 0.015 Uiso calc R 1 . .
    C C8B 0.77960(12) 0.91972(12) 1.19957(9) 0.0124(2) Uani d . 1 . .
    H H8E 0.7333 0.9304 1.2267 0.015 Uiso calc R 1 . .
    C C9B 0.86271(12) 0.94398(11) 1.25254(9) 0.0127(3) Uani d . 1 . .
    H H9E 0.9120 0.9397 1.2240 0.015 Uiso calc R 1 . .
    C C10B 0.82991(11) 0.87510(12) 1.31930(9) 0.0118(2) Uani d . 1 . .
    H H10E 0.7854 0.8842 1.3507 0.014 Uiso calc R 1 . .
    C C11B 0.78116(12) 0.77340(12) 1.29000(9) 0.0126(2) Uani d . 1 . .
    H H11E 0.8267 0.7637 1.2607 0.015 Uiso d R 1 . .
    C C12B 0.74206(13) 0.70209(12) 1.35467(10) 0.0167(3) Uani d . 1 . .
    H H12F 0.7060 0.6393 1.3330 0.020 Uiso calc R 1 . .
    H H12G 0.7941 0.7049 1.3835 0.020 Uiso calc R 1 . .
    Na Na1C 0.72272(5) 0.26194(6) 0.36712(4) 0.01372(13) Uani d . 1 . .
    O O1C 0.87438(9) 0.25866(10) 0.58123(8) 0.0150(2) Uani d . 1 . .
    O O2C 0.83296(9) 0.30390(10) 0.46694(8) 0.0158(2) Uani d . 1 . .
    H H2C 0.8882 0.3340 0.4483 0.024 Uiso d R 1 . .
    O O3C 0.67052(10) 0.13599(10) 0.45499(8) 0.0180(2) Uani d . 1 . .
    H H3C 0.6325 0.0769 0.4548 0.027 Uiso d R 1 . .
    O O4C 0.58660(10) 0.15191(10) 0.59700(9) 0.0205(3) Uani d . 1 . .
    H H4C 0.5568 0.1799 0.5959 0.031 Uiso calc R 1 . .
    O O5C 0.71738(10) 0.31138(10) 0.68982(9) 0.0183(2) Uani d . 1 . .
    H H5C 0.6798 0.2779 0.7252 0.027 Uiso d R 1 . .
    O O6C 0.89548(12) 0.26778(14) 0.74742(9) 0.0251(3) Uani d . 1 . .
    H H6C 0.9069 0.2317 0.7231 0.038 Uiso calc R 1 . .
    O O7C 0.73582(10) 0.09477(9) 0.16154(7) 0.0149(2) Uani d . 1 . .
    O O8C 0.68727(10) 0.13749(9) 0.27402(8) 0.0166(2) Uani d . 1 . .
    H H8C 0.6568 0.0796 0.2865 0.025 Uiso d R 1 . .
    O O9C 0.83698(9) 0.31498(10) 0.27036(8) 0.0156(2) Uani d . 1 . .
    H H9C 0.8941 0.3590 0.2676 0.023 Uiso d R 1 . .
    O O10C 0.79948(11) 0.36892(9) 0.12121(8) 0.0177(2) Uani d . 1 . .
    H H10C 0.8187 0.4069 0.1567 0.027 Uiso calc R 1 . .
    O O11C 0.64855(10) 0.21736(10) 0.03950(7) 0.0150(2) Uani d . 1 . .
    H H11C 0.6674 0.2224 -0.0056 0.022 Uiso d R 1 . .
    O O12C 0.71783(12) 0.05674(11) -0.00376(8) 0.0207(3) Uani d . 1 . .
    H H12C 0.7264 0.1011 -0.0311 0.031 Uiso calc R 1 . .
    C C1C 0.82406(12) 0.22769(13) 0.51041(10) 0.0143(3) Uani d . 1 . .
    H H1F 0.8479 0.1931 0.4808 0.017 Uiso calc R 1 . .
    C C2C 0.71885(12) 0.16317(12) 0.52677(10) 0.0135(3) Uani d . 1 . .
    H H2F 0.7096 0.1069 0.5541 0.016 Uiso calc R 1 . .
    C C3C 0.68206(12) 0.21485(12) 0.57588(10) 0.0138(3) Uani d . 1 . .
    H H3F 0.6855 0.2675 0.5465 0.017 Uiso calc R 1 . .
    C C4C 0.74205(12) 0.25268(12) 0.64813(10) 0.0140(3) Uani d . 1 . .
    H H4F 0.7322 0.1996 0.6806 0.017 Uiso calc R 1 . .
    C C5C 0.84708(12) 0.31259(13) 0.62873(10) 0.0143(3) Uani d . 1 . .
    H H5F 0.8573 0.3685 0.6002 0.017 Uiso calc R 1 . .
    C C6C 0.91000(14) 0.34435(15) 0.69944(11) 0.0193(3) Uani d . 1 . .
    H H6H 0.9754 0.3783 0.6833 0.023 Uiso calc R 1 . .
    H H6I 0.8978 0.3874 0.7288 0.023 Uiso calc R 1 . .
    C C7C 0.76415(12) 0.15386(12) 0.22817(9) 0.0131(3) Uani d . 1 . .
    H H7F 0.8080 0.1427 0.2585 0.016 Uiso calc R 1 . .
    C C8C 0.81344(12) 0.25722(12) 0.20314(10) 0.0123(3) Uani d . 1 . .
    H H8F 0.8713 0.2725 0.1752 0.015 Uiso calc R 1 . .
    C C9C 0.74880(12) 0.27549(12) 0.15133(10) 0.0128(3) Uani d . 1 . .
    H H9F 0.6942 0.2674 0.1807 0.015 Uiso calc R 1 . .
    C C10C 0.71611(12) 0.20734(12) 0.08441(10) 0.0125(3) Uani d . 1 . .
    H H10F 0.7705 0.2207 0.0522 0.015 Uiso calc R 1 . .
    C C11C 0.67005(12) 0.10534(12) 0.11347(9) 0.0127(3) Uani d . 1 . .
    H H11F 0.6140 0.0912 0.1437 0.015 Uiso d R 1 . .
    C C12C 0.64163(14) 0.03467(13) 0.04824(11) 0.0172(3) Uani d . 1 . .
    H H12H 0.6195 -0.0277 0.0695 0.021 Uiso calc R 1 . .
    H H12I 0.5899 0.0333 0.0201 0.021 Uiso calc R 1 . .
    Cl Cl1 0.47325(3) 0.25978(4) 0.54724(3) 0.02033(8) Uani d . 1 . .
    Cl Cl2 0.42150(4) 0.86126(3) 0.18827(3) 0.02115(8) Uani d . 1 . .
    Cl Cl3 0.12199(4) 0.92863(4) 0.85610(3) 0.02089(9) Uani d . 1 . .
loop_
    _atom_site_aniso_label
    _atom_site_aniso_U_11
    _atom_site_aniso_U_22
    _atom_site_aniso_U_33
    _atom_site_aniso_U_12
    _atom_site_aniso_U_13
    _atom_site_aniso_U_23
    Na1A 0.0151(3) 0.0151(3) 0.0119(3) 0.0081(3) 0.0010(2) 0.0004(2)
    O1A 0.0206(6) 0.0113(5) 0.0130(5) 0.0085(4) 0.0028(4) 0.0017(4)
    O2A 0.0204(6) 0.0188(6) 0.0139(5) 0.0135(5) -0.0035(4) -0.0023(4)
    O3A 0.0134(5) 0.0211(6) 0.0139(5) 0.0100(5) 0.0004(4) -0.0030(4)
    O4A 0.0273(7) 0.0211(6) 0.0149(5) 0.0183(6) 0.0009(5) 0.0035(4)
    O5A 0.0191(6) 0.0119(5) 0.0123(5) 0.0052(4) 0.0033(4) 0.0014(4)
    O6A 0.0338(7) 0.0143(6) 0.0149(6) 0.0124(5) -0.0020(5) -0.0033(4)
    O7A 0.0170(5) 0.0110(5) 0.0124(5) 0.0030(4) 0.0012(4) -0.0010(4)
    O8A 0.0135(5) 0.0186(6) 0.0138(5) 0.0078(4) -0.0006(4) 0.0032(4)
    O9A 0.0206(6) 0.0238(6) 0.0154(5) 0.0154(5) 0.0042(4) 0.0044(5)
    O10A 0.0147(6) 0.0213(6) 0.0286(7) 0.0094(5) -0.0051(5) -0.0033(5)
    O11A 0.0192(6) 0.0147(5) 0.0202(6) 0.0087(5) -0.0071(5) -0.0067(4)
    O12A 0.0297(8) 0.0183(6) 0.0161(6) 0.0027(5) -0.0004(5) 0.0035(5)
    C1A 0.0169(7) 0.0124(6) 0.0126(7) 0.0074(5) 0.0012(5) 0.0007(5)
    C2A 0.0132(6) 0.0134(6) 0.0109(6) 0.0066(5) 0.0000(5) -0.0005(5)
    C3A 0.0154(6) 0.0131(6) 0.0107(6) 0.0083(5) 0.0003(5) -0.0003(5)
    C4A 0.0149(6) 0.0114(6) 0.0112(6) 0.0057(5) 0.0006(5) 0.0002(5)
    C5A 0.0126(6) 0.0125(6) 0.0135(6) 0.0058(5) 0.0009(5) -0.0006(5)
    C6A 0.0225(8) 0.0175(7) 0.0168(7) 0.0121(6) 0.0047(6) -0.0011(5)
    C7A 0.0159(6) 0.0129(6) 0.0107(6) 0.0058(5) 0.0005(5) 0.0006(5)
    C8A 0.0172(7) 0.0137(6) 0.0125(6) 0.0093(5) -0.0003(5) 0.0013(5)
    C9A 0.0131(6) 0.0129(6) 0.0162(7) 0.0060(5) -0.0019(5) -0.0001(5)
    C10A 0.0167(7) 0.0120(6) 0.0133(6) 0.0074(5) -0.0032(5) -0.0019(5)
    C11A 0.0159(7) 0.0111(6) 0.0128(6) 0.0054(5) 0.0009(5) 0.0009(5)
    C12A 0.0196(7) 0.0190(7) 0.0176(7) 0.0072(6) 0.0037(6) 0.0005(6)
    Na1B 0.0138(3) 0.0139(3) 0.0123(3) 0.0067(3) -0.0006(2) 0.0000(2)
    O1B 0.0129(5) 0.0209(6) 0.0122(5) 0.0094(5) -0.0001(4) 0.0019(4)
    O2B 0.0205(6) 0.0171(5) 0.0142(5) 0.0123(5) -0.0038(4) -0.0047(4)
    O3B 0.0268(7) 0.0152(5) 0.0152(6) 0.0121(5) -0.0044(5) -0.0018(4)
    O4B 0.0203(6) 0.0194(6) 0.0280(7) 0.0141(5) 0.0026(5) -0.0006(5)
    O5B 0.0142(5) 0.0147(5) 0.0200(6) 0.0055(4) 0.0061(4) 0.0002(4)
    O6B 0.0169(6) 0.0339(8) 0.0159(6) 0.0130(6) -0.0028(5) -0.0031(5)
    O7B 0.0103(5) 0.0142(5) 0.0135(5) 0.0033(4) 0.0000(4) 0.0023(4)
    O8B 0.0181(6) 0.0128(5) 0.0140(5) 0.0074(4) 0.0028(4) 0.0002(4)
    O9B 0.0217(6) 0.0154(5) 0.0137(5) 0.0126(5) 0.0031(4) 0.0032(4)
    O10B 0.0225(6) 0.0130(5) 0.0157(6) 0.0054(5) -0.0025(5) -0.0013(4)
    O11B 0.0122(5) 0.0195(6) 0.0126(5) 0.0058(4) -0.0017(4) 0.0020(4)
    O12B 0.0152(6) 0.0228(6) 0.0156(5) 0.0033(5) 0.0037(4) 0.0013(5)
    C1B 0.0145(6) 0.0165(7) 0.0106(6) 0.0088(5) -0.0007(5) -0.0007(5)
    C2B 0.0154(6) 0.0127(6) 0.0124(6) 0.0073(5) -0.0010(5) -0.0016(5)
    C3B 0.0131(6) 0.0130(6) 0.0170(7) 0.0071(5) 0.0005(5) -0.0018(5)
    C4B 0.0119(6) 0.0123(6) 0.0140(7) 0.0045(5) 0.0017(5) -0.0009(5)
    C5B 0.0128(6) 0.0160(6) 0.0123(6) 0.0072(5) -0.0005(5) 0.0000(5)
    C6B 0.0185(7) 0.0232(8) 0.0190(8) 0.0112(7) -0.0003(6) 0.0035(6)
    C7B 0.0117(6) 0.0129(6) 0.0097(6) 0.0036(5) -0.0001(4) 0.0005(5)
    C8B 0.0145(6) 0.0134(6) 0.0104(6) 0.0078(5) 0.0001(5) 0.0005(5)
    C9B 0.0131(6) 0.0113(6) 0.0117(6) 0.0047(5) -0.0010(5) -0.0002(5)
    C10B 0.0110(6) 0.0135(6) 0.0100(6) 0.0054(5) -0.0005(4) 0.0013(5)
    C11B 0.0123(6) 0.0138(6) 0.0108(6) 0.0058(5) 0.0005(5) 0.0011(5)
    C12B 0.0177(7) 0.0146(7) 0.0150(6) 0.0059(6) 0.0014(5) 0.0037(5)
    Na1C 0.0135(3) 0.0153(3) 0.0120(3) 0.0070(3) -0.0002(2) 0.0004(2)
    O1C 0.0147(5) 0.0220(6) 0.0134(5) 0.0130(5) -0.0006(4) -0.0016(4)
    O2C 0.0138(5) 0.0167(5) 0.0142(5) 0.0055(5) 0.0017(4) 0.0049(4)
    O3C 0.0207(6) 0.0137(5) 0.0143(5) 0.0046(5) -0.0028(4) 0.0005(4)
    O4C 0.0137(5) 0.0163(6) 0.0288(7) 0.0055(5) 0.0053(5) 0.0029(5)
    O5C 0.0190(6) 0.0164(6) 0.0213(6) 0.0102(5) 0.0057(5) -0.0022(5)
    O6C 0.0292(7) 0.0432(9) 0.0155(6) 0.0274(7) 0.0010(5) 0.0039(6)
    O7C 0.0215(6) 0.0151(5) 0.0123(5) 0.0122(5) -0.0030(4) -0.0031(4)
    O8C 0.0203(6) 0.0143(5) 0.0131(5) 0.0070(5) 0.0042(4) 0.0020(4)
    O9C 0.0138(5) 0.0160(5) 0.0110(5) 0.0029(4) -0.0009(4) -0.0031(4)
    O10C 0.0250(6) 0.0110(5) 0.0148(6) 0.0071(5) -0.0006(5) 0.0007(4)
    O11C 0.0181(5) 0.0197(5) 0.0126(5) 0.0136(5) -0.0020(4) -0.0004(4)
    O12C 0.0317(7) 0.0207(6) 0.0163(6) 0.0181(6) 0.0026(5) -0.0015(5)
    C1C 0.0144(6) 0.0176(7) 0.0129(6) 0.0094(6) -0.0002(5) 0.0000(5)
    C2C 0.0139(6) 0.0128(6) 0.0132(7) 0.0061(5) 0.0008(5) 0.0010(5)
    C3C 0.0113(6) 0.0129(6) 0.0175(7) 0.0062(5) 0.0027(5) 0.0025(5)
    C4C 0.0155(7) 0.0139(6) 0.0149(7) 0.0092(6) 0.0024(5) 0.0010(5)
    C5C 0.0153(7) 0.0163(7) 0.0138(6) 0.0097(6) -0.0009(5) -0.0011(5)
    C6C 0.0187(8) 0.0254(8) 0.0164(7) 0.0129(7) -0.0050(6) -0.0050(6)
    C7C 0.0168(7) 0.0150(6) 0.0100(6) 0.0098(6) -0.0013(5) -0.0015(5)
    C8C 0.0129(6) 0.0132(6) 0.0108(6) 0.0065(5) -0.0005(5) -0.0007(5)
    C9C 0.0148(6) 0.0123(6) 0.0125(6) 0.0078(5) -0.0003(5) 0.0001(5)
    C10C 0.0127(6) 0.0145(6) 0.0126(6) 0.0085(5) -0.0009(5) -0.0003(5)
    C11C 0.0140(6) 0.0128(6) 0.0113(6) 0.0066(5) -0.0011(5) -0.0010(5)
    C12C 0.0206(7) 0.0157(7) 0.0156(7) 0.0093(6) -0.0016(6) -0.0029(5)
    Cl1 0.01720(18) 0.0248(2) 0.01575(17) 0.00802(16) 0.00034(14) -0.00187(15)
    Cl2 0.0249(2) 0.01823(18) 0.01642(18) 0.00789(16) -0.00165(15) 0.00035(14)
    Cl3 0.0260(2) 0.0250(2) 0.01662(19) 0.01643(18) 0.00284(15) 0.00257(15)
_geom_special_details
;
 All esds (except the esd in the dihedral angle between two l.s. planes)
 are estimated using the full covariance matrix.  The cell esds are taken
 into account individually in the estimation of esds in distances, angles
 and torsion angles; correlations between esds in cell parameters are only
 used when they are defined by crystal symmetry.  An approximate (isotropic)
 treatment of cell esds is used for estimating esds involving l.s. planes.
;
loop_
    _geom_bond_atom_site_label_1
    _geom_bond_atom_site_label_2
    _geom_bond_site_symmetry_2
    _geom_bond_distance
    _geom_bond_publ_flag
    Na1A O9A . 2.3433(16) ?
    Na1A O11A 2_665 2.3447(16) ?
    Na1A O5A 3_564 2.3726(15) ?
    Na1A O3A . 2.3795(15) ?
    Na1A O8A . 2.3831(15) ?
    Na1A O2A . 2.3966(15) ?
    O1A C1A . 1.432(2) ?
    O1A C5A . 1.443(2) ?
    O2A C1A . 1.392(2) ?
    O2A H2A . 0.85 ?
    O3A C2A . 1.425(2) ?
    O3A H3A . 0.85 ?
    O4A C3A . 1.430(2) ?
    O4A H4A . 0.82 ?
    O5A C4A . 1.421(2) ?
    O5A Na1A 2_665 2.3726(15) ?
    O5A H5A . 0.83 ?
    O6A C6A . 1.420(2) ?
    O6A H6A . 0.82 ?
    O7A C7A . 1.428(2) ?
    O7A C11A . 1.446(2) ?
    O8A C7A . 1.404(2) ?
    O8A H8A . 0.85 ?
    O9A C8A . 1.424(2) ?
    O9A H9A . 0.85 ?
    O10A C9A . 1.427(2) ?
    O10A H10A . 0.82 ?
    O11A C10A . 1.418(2) ?
    O11A Na1A 3_564 2.3447(15) ?
    O11A H11A . 0.85 ?
    O12A C12A . 1.441(3) ?
    O12A H12A . 0.82 ?
    C1A C2A . 1.533(2) ?
    C1A H1D . 0.98 ?
    C2A C3A . 1.528(2) ?
    C2A H2D . 0.98 ?
    C3A C4A . 1.519(2) ?
    C3A H3D . 0.98 ?
    C4A C5A . 1.526(2) ?
    C4A H4D . 0.98 ?
    C5A C6A . 1.520(2) ?
    C5A H5D . 0.98 ?
    C6A H6D . 0.97 ?
    C6A H6E . 0.97 ?
    C7A C8A . 1.529(2) ?
    C7A H7D . 0.98 ?
    C8A C9A . 1.521(2) ?
    C8A H8D . 0.98 ?
    C9A C10A . 1.531(3) ?
    C9A H9D . 0.98 ?
    C10A C11A . 1.532(2) ?
    C10A H10D . 0.98 ?
    C11A C12A . 1.513(2) ?
    C11A H11D . 0.98 ?
    C12A H12D . 0.97 ?
    C12A H12E . 0.97 ?
    Na1B O5B 2_765 2.3455(15) ?
    Na1B O9B . 2.3565(16) ?
    Na1B O3B . 2.3576(16) ?
    Na1B O2B . 2.3881(16) ?
    Na1B O11B 3_674 2.3895(15) ?
    Na1B O8B . 2.3957(16) ?
    O1B C1B . 1.443(2) ?
    O1B C5B . 1.444(2) ?
    O2B C1B . 1.401(2) ?
    O2B H2B . 0.85 ?
    O3B C2B . 1.426(2) ?
    O3B H3B . 0.85 ?
    O4B C3B . 1.424(2) ?
    O4B H4B . 0.82 ?
    O5B C4B . 1.417(2) ?
    O5B Na1B 3_674 2.3455(15) ?
    O5B H5B . 0.85 ?
    O6B C6B . 1.430(3) ?
    O6B H6B . 0.82 ?
    O7B C7B . 1.430(2) ?
    O7B C11B . 1.437(2) ?
    O8B C7B . 1.403(2) ?
    O8B H8B . 0.93 ?
    O9B C8B . 1.427(2) ?
    O9B H9B . 0.85 ?
    O10B C9B . 1.427(2) ?
    O10B H10B . 0.82 ?
    O11B C10B . 1.426(2) ?
    O11B Na1B 2_765 2.3895(15) ?
    O11B H11B . 0.81 ?
    O12B C12B . 1.428(2) ?
    O12B H12B . 0.82 ?
    C1B C2B . 1.521(2) ?
    C1B H1E . 0.98 ?
    C2B C3B . 1.524(2) ?
    C2B H2E . 0.98 ?
    C3B C4B . 1.524(3) ?
    C3B H3E . 0.98 ?
    C4B C5B . 1.525(2) ?
    C4B H4E . 0.98 ?
    C5B C6B . 1.519(3) ?
    C5B H5E . 0.98 ?
    C6B H6F . 0.97 ?
    C6B H6G . 0.97 ?
    C7B C8B . 1.529(2) ?
    C7B H7E . 0.98 ?
    C8B C9B . 1.524(2) ?
    C8B H8E . 0.98 ?
    C9B C10B . 1.519(2) ?
    C9B H9E . 0.98 ?
    C10B C11B . 1.531(2) ?
    C10B H10E . 0.98 ?
    C11B C12B . 1.515(2) ?
    C11B H11E . 0.98 ?
    C12B H12F . 0.97 ?
    C12B H12G . 0.97 ?
    Na1C O5C 3_664 2.3040(16) ?
    Na1C O9C . 2.3397(15) ?
    Na1C O2C . 2.3488(15) ?
    Na1C O3C . 2.3594(16) ?
    Na1C O11C 2_655 2.4367(15) ?
    Na1C O8C . 2.4372(16) ?
    O1C C1C . 1.429(2) ?
    O1C C5C . 1.435(2) ?
    O2C C1C . 1.404(2) ?
    O2C H2C . 0.85 ?
    O3C C2C . 1.427(2) ?
    O3C H3C . 0.85 ?
    O4C C3C . 1.425(2) ?
    O4C H4C . 0.82 ?
    O5C C4C . 1.416(2) ?
    O5C Na1C 2_655 2.3040(16) ?
    O5C H5C . 0.85 ?
    O6C C6C . 1.425(3) ?
    O6C H6C . 0.82 ?
    O7C C7C . 1.432(2) ?
    O7C C11C . 1.442(2) ?
    O8C C7C . 1.399(2) ?
    O8C H8C . 0.85 ?
    O9C C8C . 1.432(2) ?
    O9C H9C . 0.85 ?
    O10C C9C . 1.427(2) ?
    O10C H10C . 0.82 ?
    O11C C10C . 1.430(2) ?
    O11C Na1C 3_664 2.4367(15) ?
    O11C H11C . 0.8325 ?
    O12C C12C . 1.435(2) ?
    O12C H12C . 0.82 ?
    C1C C2C . 1.532(2) ?
    C1C H1F . 0.98 ?
    C2C C3C . 1.524(2) ?
    C2C H2F . 0.98 ?
    C3C C4C . 1.525(3) ?
    C3C H3F . 0.98 ?
    C4C C5C . 1.533(3) ?
    C4C H4F . 0.98 ?
    C5C C6C . 1.521(2) ?
    C5C H5F . 0.98 ?
    C6C H6H . 0.97 ?
    C6C H6I . 0.97 ?
    C7C C8C . 1.530(2) ?
    C7C H7F . 0.98 ?
    C8C C9C . 1.530(2) ?
    C8C H8F . 0.98 ?
    C9C C10C . 1.515(2) ?
    C9C H9F . 0.98 ?
    C10C C11C . 1.535(2) ?
    C10C H10F . 0.98 ?
    C11C C12C . 1.520(2) ?
    C11C H11F . 0.98 ?
    C12C H12H . 0.97 ?
    C12C H12I . 0.97 ?
loop_
    _geom_angle_atom_site_label_1
    _geom_angle_atom_site_label_2
    _geom_angle_atom_site_label_3
    _geom_angle_site_symmetry_1
    _geom_angle_site_symmetry_3
    _geom_angle
    _geom_angle_publ_flag
    O9A Na1A O11A . 2_665 100.32(6) ?
    O9A Na1A O5A . 3_564 137.26(6) ?
    O11A Na1A O5A 2_665 3_564 73.65(5) ?
    O9A Na1A O3A . . 131.66(6) ?
    O11A Na1A O3A 2_665 . 122.09(6) ?
    O5A Na1A O3A 3_564 . 80.95(5) ?
    O9A Na1A O8A . . 70.22(5) ?
    O11A Na1A O8A 2_665 . 132.59(6) ?
    O5A Na1A O8A 3_564 . 83.08(5) ?
    O3A Na1A O8A . . 93.17(5) ?
    O9A Na1A O2A . . 83.63(5) ?
    O11A Na1A O2A 2_665 . 99.34(6) ?
    O5A Na1A O2A 3_564 . 138.92(6) ?
    O3A Na1A O2A . . 68.64(5) ?
    O8A Na1A O2A . . 124.22(6) ?
    C1A O1A C5A . . 113.35(13) ?
    C1A O2A Na1A . . 115.85(11) ?
    C1A O2A H2A . . 109.6 ?
    Na1A O2A H2A . . 116.9 ?
    C2A O3A Na1A . . 115.58(10) ?
    C2A O3A H3A . . 109.5 ?
    Na1A O3A H3A . . 132.6 ?
    C3A O4A H4A . . 109.5 ?
    C4A O5A Na1A . 2_665 146.82(11) ?
    C4A O5A H5A . . 102.8 ?
    Na1A O5A H5A 2_665 . 110.1 ?
    C6A O6A H6A . . 109.5 ?
    C7A O7A C11A . . 114.15(13) ?
    C7A O8A Na1A . . 114.11(10) ?
    C7A O8A H8A . . 109.6 ?
    Na1A O8A H8A . . 114.7 ?
    C8A O9A Na1A . . 113.84(10) ?
    C8A O9A H9A . . 109.4 ?
    Na1A O9A H9A . . 136.4 ?
    C9A O10A H10A . . 109.5 ?
    C10A O11A Na1A . 3_564 146.21(11) ?
    C10A O11A H11A . . 107.0 ?
    Na1A O11A H11A 3_564 . 106.8 ?
    C12A O12A H12A . . 109.5 ?
    O2A C1A O1A . . 112.30(14) ?
    O2A C1A C2A . . 107.14(14) ?
    O1A C1A C2A . . 109.83(14) ?
    O2A C1A H1D . . 109.2 ?
    O1A C1A H1D . . 109.2 ?
    C2A C1A H1D . . 109.2 ?
    O3A C2A C3A . . 109.83(14) ?
    O3A C2A C1A . . 108.74(13) ?
    C3A C2A C1A . . 109.97(14) ?
    O3A C2A H2D . . 109.4 ?
    C3A C2A H2D . . 109.4 ?
    C1A C2A H2D . . 109.4 ?
    O4A C3A C4A . . 108.28(13) ?
    O4A C3A C2A . . 110.05(14) ?
    C4A C3A C2A . . 110.02(13) ?
    O4A C3A H3D . . 109.5 ?
    C4A C3A H3D . . 109.5 ?
    C2A C3A H3D . . 109.5 ?
    O5A C4A C3A . . 110.83(13) ?
    O5A C4A C5A . . 108.95(14) ?
    C3A C4A C5A . . 110.45(13) ?
    O5A C4A H4D . . 108.9 ?
    C3A C4A H4D . . 108.9 ?
    C5A C4A H4D . . 108.9 ?
    O1A C5A C6A . . 108.33(14) ?
    O1A C5A C4A . . 108.95(13) ?
    C6A C5A C4A . . 112.29(14) ?
    O1A C5A H5D . . 109.0 ?
    C6A C5A H5D . . 109.1 ?
    C4A C5A H5D . . 109.1 ?
    O6A C6A C5A . . 113.01(15) ?
    O6A C6A H6D . . 109.0 ?
    C5A C6A H6D . . 109.0 ?
    O6A C6A H6E . . 109.0 ?
    C5A C6A H6E . . 109.0 ?
    H6D C6A H6E . . 107.8 ?
    O8A C7A O7A . . 111.84(14) ?
    O8A C7A C8A . . 107.98(14) ?
    O7A C7A C8A . . 109.99(14) ?
    O8A C7A H7D . . 109.0 ?
    O7A C7A H7D . . 109.0 ?
    C8A C7A H7D . . 109.0 ?
    O9A C8A C9A . . 111.21(15) ?
    O9A C8A C7A . . 107.96(14) ?
    C9A C8A C7A . . 110.37(14) ?
    O9A C8A H8D . . 109.1 ?
    C9A C8A H8D . . 109.1 ?
    C7A C8A H8D . . 109.1 ?
    O10A C9A C8A . . 109.15(14) ?
    O10A C9A C10A . . 109.95(15) ?
    C8A C9A C10A . . 109.42(14) ?
    O10A C9A H9D . . 109.4 ?
    C8A C9A H9D . . 109.4 ?
    C10A C9A H9D . . 109.4 ?
    O11A C10A C9A . . 110.42(14) ?
    O11A C10A C11A . . 107.41(14) ?
    C9A C10A C11A . . 111.10(14) ?
    O11A C10A H10D . . 109.3 ?
    C9A C10A H10D . . 109.3 ?
    C11A C10A H10D . . 109.3 ?
    O7A C11A C12A . . 107.79(14) ?
    O7A C11A C10A . . 109.47(13) ?
    C12A C11A C10A . . 113.19(14) ?
    O7A C11A H11D . . 108.8 ?
    C12A C11A H11D . . 108.8 ?
    C10A C11A H11D . . 108.8 ?
    O12A C12A C11A . . 112.48(16) ?
    O12A C12A H12D . . 109.1 ?
    C11A C12A H12D . . 109.1 ?
    O12A C12A H12E . . 109.1 ?
    C11A C12A H12E . . 109.1 ?
    H12D C12A H12E . . 107.8 ?
    O5B Na1B O9B 2_765 . 121.01(6) ?
    O5B Na1B O3B 2_765 . 102.33(6) ?
    O9B Na1B O3B . . 130.86(6) ?
    O5B Na1B O2B 2_765 . 134.78(6) ?
    O9B Na1B O2B . . 92.35(5) ?
    O3B Na1B O2B . . 68.99(5) ?
    O5B Na1B O11B 2_765 3_674 73.49(5) ?
    O9B Na1B O11B . 3_674 79.43(5) ?
    O3B Na1B O11B . 3_674 138.99(6) ?
    O2B Na1B O11B . 3_674 85.16(6) ?
    O5B Na1B O8B 2_765 . 96.95(5) ?
    O9B Na1B O8B . . 69.66(5) ?
    O3B Na1B O8B . . 84.11(6) ?
    O2B Na1B O8B . . 124.61(6) ?
    O11B Na1B O8B 3_674 . 136.67(6) ?
    C1B O1B C5B . . 113.80(13) ?
    C1B O2B Na1B . . 115.56(11) ?
    C1B O2B H2B . . 109.6 ?
    Na1B O2B H2B . . 112.8 ?
    C2B O3B Na1B . . 114.17(11) ?
    C2B O3B H3B . . 109.4 ?
    Na1B O3B H3B . . 136.2 ?
    C3B O4B H4B . . 109.5 ?
    C4B O5B Na1B . 3_674 146.74(11) ?
    C4B O5B H5B . . 105.5 ?
    Na1B O5B H5B 3_674 . 105.5 ?
    C6B O6B H6B . . 109.5 ?
    C7B O7B C11B . . 113.19(12) ?
    C7B O8B Na1B . . 113.17(10) ?
    C7B O8B H8B . . 123.4 ?
    Na1B O8B H8B . . 123.4 ?
    C8B O9B Na1B . . 115.71(10) ?
    C8B O9B H9B . . 109.6 ?
    Na1B O9B H9B . . 133.3 ?
    C9B O10B H10B . . 109.5 ?
    C10B O11B Na1B . 2_765 145.66(11) ?
    C10B O11B H11B . . 109.6 ?
    Na1B O11B H11B 2_765 . 104.7 ?
    C12B O12B H12B . . 109.5 ?
    O2B C1B O1B . . 111.69(15) ?
    O2B C1B C2B . . 107.40(14) ?
    O1B C1B C2B . . 109.54(14) ?
    O2B C1B H1E . . 109.4 ?
    O1B C1B H1E . . 109.4 ?
    C2B C1B H1E . . 109.4 ?
    O3B C2B C1B . . 107.24(14) ?
    O3B C2B C3B . . 111.27(15) ?
    C1B C2B C3B . . 110.44(14) ?
    O3B C2B H2E . . 109.3 ?
    C1B C2B H2E . . 109.3 ?
    C3B C2B H2E . . 109.3 ?
    O4B C3B C2B . . 109.15(14) ?
    O4B C3B C4B . . 110.08(15) ?
    C2B C3B C4B . . 109.82(14) ?
    O4B C3B H3E . . 109.3 ?
    C2B C3B H3E . . 109.3 ?
    C4B C3B H3E . . 109.3 ?
    O5B C4B C3B . . 110.84(14) ?
    O5B C4B C5B . . 107.65(14) ?
    C3B C4B C5B . . 111.08(14) ?
    O5B C4B H4E . . 109.1 ?
    C3B C4B H4E . . 109.1 ?
    C5B C4B H4E . . 109.1 ?
    O1B C5B C6B . . 107.88(14) ?
    O1B C5B C4B . . 109.28(14) ?
    C6B C5B C4B . . 112.94(15) ?
    O1B C5B H5E . . 108.9 ?
    C6B C5B H5E . . 108.9 ?
    C4B C5B H5E . . 108.9 ?
    O6B C6B C5B . . 112.93(16) ?
    O6B C6B H6F . . 109.0 ?
    C5B C6B H6F . . 109.0 ?
    O6B C6B H6G . . 109.0 ?
    C5B C6B H6G . . 109.0 ?
    H6F C6B H6G . . 107.8 ?
    O8B C7B O7B . . 111.93(14) ?
    O8B C7B C8B . . 107.71(13) ?
    O7B C7B C8B . . 109.74(13) ?
    O8B C7B H7E . . 109.1 ?
    O7B C7B H7E . . 109.1 ?
    C8B C7B H7E . . 109.1 ?
    O9B C8B C9B . . 109.90(14) ?
    O9B C8B C7B . . 108.50(13) ?
    C9B C8B C7B . . 110.38(14) ?
    O9B C8B H8E . . 109.3 ?
    C9B C8B H8E . . 109.3 ?
    C7B C8B H8E . . 109.3 ?
    O10B C9B C10B . . 108.10(14) ?
    O10B C9B C8B . . 110.79(14) ?
    C10B C9B C8B . . 109.38(14) ?
    O10B C9B H9E . . 109.5 ?
    C10B C9B H9E . . 109.5 ?
    C8B C9B H9E . . 109.5 ?
    O11B C10B C9B . . 110.03(13) ?
    O11B C10B C11B . . 108.78(13) ?
    C9B C10B C11B . . 110.56(14) ?
    O11B C10B H10E . . 109.1 ?
    C9B C10B H10E . . 109.1 ?
    C11B C10B H10E . . 109.1 ?
    O7B C11B C12B . . 107.85(14) ?
    O7B C11B C10B . . 109.63(13) ?
    C12B C11B C10B . . 112.35(14) ?
    O7B C11B H11E . . 109.0 ?
    C12B C11B H11E . . 109.0 ?
    C10B C11B H11E . . 108.9 ?
    O12B C12B C11B . . 112.78(15) ?
    O12B C12B H12F . . 109.0 ?
    C11B C12B H12F . . 109.0 ?
    O12B C12B H12G . . 109.0 ?
    C11B C12B H12G . . 109.0 ?
    H12F C12B H12G . . 107.8 ?
    O5C Na1C O9C 3_664 . 120.55(6) ?
    O5C Na1C O2C 3_664 . 129.99(6) ?
    O9C Na1C O2C . . 93.99(5) ?
    O5C Na1C O3C 3_664 . 102.86(6) ?
    O9C Na1C O3C . . 131.69(7) ?
    O2C Na1C O3C . . 70.42(5) ?
    O5C Na1C O11C 3_664 2_655 73.36(5) ?
    O9C Na1C O11C . 2_655 79.31(5) ?
    O2C Na1C O11C . 2_655 79.83(5) ?
    O3C Na1C O11C . 2_655 137.05(6) ?
    O5C Na1C O8C 3_664 . 102.51(6) ?
    O9C Na1C O8C . . 69.07(5) ?
    O2C Na1C O8C . . 124.36(6) ?
    O3C Na1C O8C . . 82.53(5) ?
    O11C Na1C O8C 2_655 . 140.42(6) ?
    C1C O1C C5C . . 114.49(13) ?
    C1C O2C Na1C . . 114.60(11) ?
    C1C O2C H2C . . 109.3 ?
    Na1C O2C H2C . . 109.0 ?
    C2C O3C Na1C . . 113.20(10) ?
    C2C O3C H3C . . 109.6 ?
    Na1C O3C H3C . . 137.0 ?
    C3C O4C H4C . . 109.5 ?
    C4C O5C Na1C . 2_655 145.32(12) ?
    C4C O5C H5C . . 107.1 ?
    Na1C O5C H5C 2_655 . 107.5 ?
    C6C O6C H6C . . 109.5 ?
    C7C O7C C11C . . 113.51(13) ?
    C7C O8C Na1C . . 113.85(10) ?
    C7C O8C H8C . . 109.3 ?
    Na1C O8C H8C . . 121.6 ?
    C8C O9C Na1C . . 116.28(10) ?
    C8C O9C H9C . . 109.4 ?
    Na1C O9C H9C . . 133.9 ?
    C9C O10C H10C . . 109.5 ?
    C10C O11C Na1C . 3_664 146.64(11) ?
    C10C O11C H11C . . 104.9 ?
    Na1C O11C H11C 3_664 . 103.5 ?
    C12C O12C H12C . . 109.5 ?
    O2C C1C O1C . . 111.42(15) ?
    O2C C1C C2C . . 107.13(14) ?
    O1C C1C C2C . . 109.55(14) ?
    O2C C1C H1F . . 109.6 ?
    O1C C1C H1F . . 109.6 ?
    C2C C1C H1F . . 109.6 ?
    O3C C2C C3C . . 110.71(15) ?
    O3C C2C C1C . . 108.03(14) ?
    C3C C2C C1C . . 110.01(14) ?
    O3C C2C H2F . . 109.4 ?
    C3C C2C H2F . . 109.4 ?
    C1C C2C H2F . . 109.4 ?
    O4C C3C C2C . . 109.80(14) ?
    O4C C3C C4C . . 109.38(15) ?
    C2C C3C C4C . . 109.62(14) ?
    O4C C3C H3F . . 109.3 ?
    C2C C3C H3F . . 109.3 ?
    C4C C3C H3F . . 109.3 ?
    O5C C4C C3C . . 110.78(14) ?
    O5C C4C C5C . . 106.77(14) ?
    C3C C4C C5C . . 111.54(14) ?
    O5C C4C H4F . . 109.2 ?
    C3C C4C H4F . . 109.2 ?
    C5C C4C H4F . . 109.2 ?
    O1C C5C C6C . . 108.13(14) ?
    O1C C5C C4C . . 109.18(14) ?
    C6C C5C C4C . . 113.07(15) ?
    O1C C5C H5F . . 108.8 ?
    C6C C5C H5F . . 108.8 ?
    C4C C5C H5F . . 108.8 ?
    O6C C6C C5C . . 112.82(17) ?
    O6C C6C H6H . . 109.0 ?
    C5C C6C H6H . . 109.0 ?
    O6C C6C H6I . . 109.0 ?
    C5C C6C H6I . . 109.0 ?
    H6H C6C H6I . . 107.8 ?
    O8C C7C O7C . . 112.14(14) ?
    O8C C7C C8C . . 107.53(13) ?
    O7C C7C C8C . . 109.27(13) ?
    O8C C7C H7F . . 109.3 ?
    O7C C7C H7F . . 109.3 ?
    C8C C7C H7F . . 109.3 ?
    O9C C8C C7C . . 108.46(13) ?
    O9C C8C C9C . . 109.71(14) ?
    C7C C8C C9C . . 110.53(13) ?
    O9C C8C H8F . . 109.4 ?
    C7C C8C H8F . . 109.4 ?
    C9C C8C H8F . . 109.4 ?
    O10C C9C C10C . . 108.00(14) ?
    O10C C9C C8C . . 109.77(14) ?
    C10C C9C C8C . . 109.51(13) ?
    O10C C9C H9F . . 109.8 ?
    C10C C9C H9F . . 109.8 ?
    C8C C9C H9F . . 109.8 ?
    O11C C10C C9C . . 110.19(13) ?
    O11C C10C C11C . . 108.54(14) ?
    C9C C10C C11C . . 110.39(14) ?
    O11C C10C H10F . . 109.2 ?
    C9C C10C H10F . . 109.2 ?
    C11C C10C H10F . . 109.2 ?
    O7C C11C C12C . . 107.80(14) ?
    O7C C11C C10C . . 109.40(13) ?
    C12C C11C C10C . . 112.27(14) ?
    O7C C11C H11F . . 109.1 ?
    C12C C11C H11F . . 109.1 ?
    C10C C11C H11F . . 109.1 ?
    O12C C12C C11C . . 112.57(15) ?
    O12C C12C H12H . . 109.1 ?
    C11C C12C H12H . . 109.1 ?
    O12C C12C H12I . . 109.1 ?
    C11C C12C H12I . . 109.1 ?
    H12H C12C H12I . . 107.8 ?
loop_
    _geom_torsion_atom_site_label_1
    _geom_torsion_atom_site_label_2
    _geom_torsion_atom_site_label_3
    _geom_torsion_atom_site_label_4
    _geom_torsion_site_symmetry_1
    _geom_torsion_site_symmetry_2
    _geom_torsion_site_symmetry_3
    _geom_torsion_site_symmetry_4
    _geom_torsion
    _geom_torsion_publ_flag
    O9A Na1A O2A C1A . . . . -120.96(12) ?
    O11A Na1A O2A C1A 2_665 . . . 139.58(12) ?
    O5A Na1A O2A C1A 3_564 . . . 63.79(15) ?
    O3A Na1A O2A C1A . . . . 18.66(11) ?
    O8A Na1A O2A C1A . . . . -60.15(13) ?
    O9A Na1A O3A C2A . . . . 72.64(14) ?
    O11A Na1A O3A C2A 2_665 . . . -74.62(13) ?
    O5A Na1A O3A C2A 3_564 . . . -138.74(12) ?
    O8A Na1A O3A C2A . . . . 138.79(12) ?
    O2A Na1A O3A C2A . . . . 13.12(11) ?
    O9A Na1A O8A C7A . . . . 14.24(11) ?
    O11A Na1A O8A C7A 2_665 . . . 100.11(13) ?
    O5A Na1A O8A C7A 3_564 . . . 160.32(12) ?
    O3A Na1A O8A C7A . . . . -119.20(12) ?
    O2A Na1A O8A C7A . . . . -52.99(13) ?
    O11A Na1A O9A C8A 2_665 . . . -113.77(12) ?
    O5A Na1A O9A C8A 3_564 . . . -36.75(16) ?
    O3A Na1A O9A C8A . . . . 93.99(13) ?
    O8A Na1A O9A C8A . . . . 17.96(12) ?
    O2A Na1A O9A C8A . . . . 147.85(12) ?
    Na1A O2A C1A O1A . . . . -164.95(10) ?
    Na1A O2A C1A C2A . . . . -44.28(16) ?
    C5A O1A C1A O2A . . . . 57.76(19) ?
    C5A O1A C1A C2A . . . . -61.35(18) ?
    Na1A O3A C2A C3A . . . . 80.70(14) ?
    Na1A O3A C2A C1A . . . . -39.69(16) ?
    O2A C1A C2A O3A . . . . 54.06(18) ?
    O1A C1A C2A O3A . . . . 176.29(13) ?
    O2A C1A C2A C3A . . . . -66.23(17) ?
    O1A C1A C2A C3A . . . . 55.99(18) ?
    O3A C2A C3A O4A . . . . 67.34(17) ?
    C1A C2A C3A O4A . . . . -173.02(13) ?
    O3A C2A C3A C4A . . . . -173.43(13) ?
    C1A C2A C3A C4A . . . . -53.80(18) ?
    Na1A O5A C4A C3A 2_665 . . . -27.8(3) ?
    Na1A O5A C4A C5A 2_665 . . . 93.9(2) ?
    O4A C3A C4A O5A . . . . -63.94(18) ?
    C2A C3A C4A O5A . . . . 175.76(14) ?
    O4A C3A C4A C5A . . . . 175.23(14) ?
    C2A C3A C4A C5A . . . . 54.93(18) ?
    C1A O1A C5A C6A . . . . -175.84(14) ?
    C1A O1A C5A C4A . . . . 61.74(18) ?
    O5A C4A C5A O1A . . . . -179.34(13) ?
    C3A C4A C5A O1A . . . . -57.39(17) ?
    O5A C4A C5A C6A . . . . 60.66(18) ?
    C3A C4A C5A C6A . . . . -177.39(14) ?
    O1A C5A C6A O6A . . . . -67.48(19) ?
    C4A C5A C6A O6A . . . . 52.9(2) ?
    Na1A O8A C7A O7A . . . . -162.57(10) ?
    Na1A O8A C7A C8A . . . . -41.42(16) ?
    C11A O7A C7A O8A . . . . 59.60(19) ?
    C11A O7A C7A C8A . . . . -60.38(18) ?
    Na1A O9A C8A C9A . . . . 76.24(15) ?
    Na1A O9A C8A C7A . . . . -44.98(16) ?
    O8A C7A C8A O9A . . . . 56.58(18) ?
    O7A C7A C8A O9A . . . . 178.88(13) ?
    O8A C7A C8A C9A . . . . -65.16(18) ?
    O7A C7A C8A C9A . . . . 57.14(18) ?
    O9A C8A C9A O10A . . . . 65.19(18) ?
    C7A C8A C9A O10A . . . . -175.01(14) ?
    O9A C8A C9A C10A . . . . -174.45(13) ?
    C7A C8A C9A C10A . . . . -54.66(18) ?
    Na1A O11A C10A C9A 3_564 . . . -75.4(2) ?
    Na1A O11A C10A C11A 3_564 . . . 45.9(3) ?
    O10A C9A C10A O11A . . . . -66.95(18) ?
    C8A C9A C10A O11A . . . . 173.19(14) ?
    O10A C9A C10A C11A . . . . 173.98(14) ?
    C8A C9A C10A C11A . . . . 54.12(18) ?
    C7A O7A C11A C12A . . . . -177.39(14) ?
    C7A O7A C11A C10A . . . . 59.09(18) ?
    O11A C10A C11A O7A . . . . -175.80(13) ?
    C9A C10A C11A O7A . . . . -54.94(17) ?
    O11A C10A C11A C12A . . . . 63.94(18) ?
    C9A C10A C11A C12A . . . . -175.20(14) ?
    O7A C11A C12A O12A . . . . -67.61(19) ?
    C10A C11A C12A O12A . . . . 53.6(2) ?
    O5B Na1B O2B C1B 2_765 . . . 99.63(14) ?
    O9B Na1B O2B C1B . . . . -120.26(12) ?
    O3B Na1B O2B C1B . . . . 13.02(11) ?
    O11B Na1B O2B C1B 3_674 . . . 160.56(12) ?
    O8B Na1B O2B C1B . . . . -53.49(14) ?
    O5B Na1B O3B C2B 2_765 . . . -113.75(12) ?
    O9B Na1B O3B C2B . . . . 93.85(13) ?
    O2B Na1B O3B C2B . . . . 19.76(12) ?
    O11B Na1B O3B C2B 3_674 . . . -34.83(17) ?
    O8B Na1B O3B C2B . . . . 150.40(12) ?
    O5B Na1B O8B C7B 2_765 . . . 141.71(11) ?
    O9B Na1B O8B C7B . . . . 21.16(11) ?
    O3B Na1B O8B C7B . . . . -116.54(11) ?
    O2B Na1B O8B C7B . . . . -57.15(13) ?
    O11B Na1B O8B C7B 3_674 . . . 68.46(14) ?
    O5B Na1B O9B C8B 2_765 . . . -75.30(13) ?
    O3B Na1B O9B C8B . . . . 72.82(14) ?
    O2B Na1B O9B C8B . . . . 136.78(12) ?
    O11B Na1B O9B C8B 3_674 . . . -138.59(12) ?
    O8B Na1B O9B C8B . . . . 10.55(11) ?
    Na1B O2B C1B O1B . . . . -160.91(10) ?
    Na1B O2B C1B C2B . . . . -40.78(16) ?
    C5B O1B C1B O2B . . . . 57.95(19) ?
    C5B O1B C1B C2B . . . . -60.91(18) ?
    Na1B O3B C2B C1B . . . . -47.04(16) ?
    Na1B O3B C2B C3B . . . . 73.84(15) ?
    O2B C1B C2B O3B . . . . 56.69(18) ?
    O1B C1B C2B O3B . . . . 178.18(14) ?
    O2B C1B C2B C3B . . . . -64.71(18) ?
    O1B C1B C2B C3B . . . . 56.78(18) ?
    O3B C2B C3B O4B . . . . 65.90(18) ?
    C1B C2B C3B O4B . . . . -175.12(14) ?
    O3B C2B C3B C4B . . . . -173.34(14) ?
    C1B C2B C3B C4B . . . . -54.36(18) ?
    Na1B O5B C4B C3B 3_674 . . . -76.5(2) ?
    Na1B O5B C4B C5B 3_674 . . . 45.2(3) ?
    O4B C3B C4B O5B . . . . -66.17(18) ?
    C2B C3B C4B O5B . . . . 173.62(13) ?
    O4B C3B C4B C5B . . . . 174.19(14) ?
    C2B C3B C4B C5B . . . . 53.99(18) ?
    C1B O1B C5B C6B . . . . -176.84(15) ?
    C1B O1B C5B C4B . . . . 60.01(18) ?
    O5B C4B C5B O1B . . . . -177.07(13) ?
    C3B C4B C5B O1B . . . . -55.55(18) ?
    O5B C4B C5B C6B . . . . 62.84(19) ?
    C3B C4B C5B C6B . . . . -175.64(15) ?
    O1B C5B C6B O6B . . . . -67.08(19) ?
    C4B C5B C6B O6B . . . . 53.8(2) ?
    Na1B O8B C7B O7B . . . . -167.86(10) ?
    Na1B O8B C7B C8B . . . . -47.14(15) ?
    C11B O7B C7B O8B . . . . 58.45(18) ?
    C11B O7B C7B C8B . . . . -61.09(18) ?
    Na1B O9B C8B C9B . . . . 83.07(14) ?
    Na1B O9B C8B C7B . . . . -37.71(16) ?
    O8B C7B C8B O9B . . . . 55.43(17) ?
    O7B C7B C8B O9B . . . . 177.51(13) ?
    O8B C7B C8B C9B . . . . -65.06(17) ?
    O7B C7B C8B C9B . . . . 57.03(18) ?
    O9B C8B C9B O10B . . . . 66.81(17) ?
    C7B C8B C9B O10B . . . . -173.55(13) ?
    O9B C8B C9B C10B . . . . -174.12(13) ?
    C7B C8B C9B C10B . . . . -54.48(18) ?
    Na1B O11B C10B C9B 2_765 . . . -27.9(3) ?
    Na1B O11B C10B C11B 2_765 . . . 93.4(2) ?
    O10B C9B C10B O11B . . . . -64.70(18) ?
    C8B C9B C10B O11B . . . . 174.57(13) ?
    O10B C9B C10B C11B . . . . 175.12(13) ?
    C8B C9B C10B C11B . . . . 54.40(18) ?
    C7B O7B C11B C12B . . . . -176.56(14) ?
    C7B O7B C11B C10B . . . . 60.83(17) ?
    O11B C10B C11B O7B . . . . -177.59(12) ?
    C9B C10B C11B O7B . . . . -56.66(17) ?
    O11B C10B C11B C12B . . . . 62.51(18) ?
    C9B C10B C11B C12B . . . . -176.56(14) ?
    O7B C11B C12B O12B . . . . -68.48(18) ?
    C10B C11B C12B O12B . . . . 52.5(2) ?
    O5C Na1C O2C C1C 3_664 . . . 107.60(13) ?
    O9C Na1C O2C C1C . . . . -116.03(12) ?
    O3C Na1C O2C C1C . . . . 17.03(11) ?
    O11C Na1C O2C C1C 2_655 . . . 165.59(12) ?
    O8C Na1C O2C C1C . . . . -48.74(13) ?
    O5C Na1C O3C C2C 3_664 . . . -112.48(12) ?
    O9C Na1C O3C C2C . . . . 93.14(13) ?
    O2C Na1C O3C C2C . . . . 15.72(11) ?
    O11C Na1C O3C C2C 2_655 . . . -33.19(16) ?
    O8C Na1C O3C C2C . . . . 146.33(12) ?
    O5C Na1C O8C C7C 3_664 . . . 135.81(11) ?
    O9C Na1C O8C C7C . . . . 17.61(11) ?
    O2C Na1C O8C C7C . . . . -62.54(13) ?
    O3C Na1C O8C C7C . . . . -122.60(12) ?
    O11C Na1C O8C C7C 2_655 . . . 56.88(15) ?
    O5C Na1C O9C C8C 3_664 . . . -78.21(13) ?
    O2C Na1C O9C C8C . . . . 139.66(12) ?
    O3C Na1C O9C C8C . . . . 72.47(14) ?
    O11C Na1C O9C C8C 2_655 . . . -141.48(12) ?
    O8C Na1C O9C C8C . . . . 14.28(11) ?
    Na1C O2C C1C O1C . . . . -164.10(10) ?
    Na1C O2C C1C C2C . . . . -44.29(16) ?
    C5C O1C C1C O2C . . . . 56.97(19) ?
    C5C O1C C1C C2C . . . . -61.39(19) ?
    Na1C O3C C2C C3C . . . . 77.26(15) ?
    Na1C O3C C2C C1C . . . . -43.25(16) ?
    O2C C1C C2C O3C . . . . 57.24(18) ?
    O1C C1C C2C O3C . . . . 178.24(14) ?
    O2C C1C C2C C3C . . . . -63.71(18) ?
    O1C C1C C2C C3C . . . . 57.28(18) ?
    O3C C2C C3C O4C . . . . 66.14(18) ?
    C1C C2C C3C O4C . . . . -174.54(14) ?
    O3C C2C C3C C4C . . . . -173.68(14) ?
    C1C C2C C3C C4C . . . . -54.35(18) ?
    Na1C O5C C4C C3C 2_655 . . . -82.3(2) ?
    Na1C O5C C4C C5C 2_655 . . . 39.3(3) ?
    O4C C3C C4C O5C . . . . -67.22(18) ?
    C2C C3C C4C O5C . . . . 172.33(14) ?
    O4C C3C C4C C5C . . . . 173.99(14) ?
    C2C C3C C4C C5C . . . . 53.55(18) ?
    C1C O1C C5C C6C . . . . -177.14(15) ?
    C1C O1C C5C C4C . . . . 59.47(18) ?
    O5C C4C C5C O1C . . . . -175.59(14) ?
    C3C C4C C5C O1C . . . . -54.45(18) ?
    O5C C4C C5C C6C . . . . 63.99(19) ?
    C3C C4C C5C C6C . . . . -174.86(15) ?
    O1C C5C C6C O6C . . . . -65.9(2) ?
    C4C C5C C6C O6C . . . . 55.1(2) ?
    Na1C O8C C7C O7C . . . . -163.83(10) ?
    Na1C O8C C7C C8C . . . . -43.68(15) ?
    C11C O7C C7C O8C . . . . 57.97(18) ?
    C11C O7C C7C C8C . . . . -61.16(18) ?
    Na1C O9C C8C C7C . . . . -41.39(16) ?
    Na1C O9C C8C C9C . . . . 79.42(15) ?
    O8C C7C C8C O9C . . . . 55.19(17) ?
    O7C C7C C8C O9C . . . . 177.13(13) ?
    O8C C7C C8C C9C . . . . -65.12(17) ?
    O7C C7C C8C C9C . . . . 56.82(18) ?
    O9C C8C C9C O10C . . . . 67.30(17) ?
    C7C C8C C9C O10C . . . . -173.15(13) ?
    O9C C8C C9C C10C . . . . -174.30(14) ?
    C7C C8C C9C C10C . . . . -54.74(18) ?
    Na1C O11C C10C C9C 3_664 . . . -17.0(3) ?
    Na1C O11C C10C C11C 3_664 . . . 104.0(2) ?
    O10C C9C C10C O11C . . . . -66.05(18) ?
    C8C C9C C10C O11C . . . . 174.44(14) ?
    O10C C9C C10C C11C . . . . 174.07(14) ?
    C8C C9C C10C C11C . . . . 54.57(18) ?
    C7C O7C C11C C12C . . . . -176.51(14) ?
    C7C O7C C11C C10C . . . . 61.14(18) ?
    O11C C10C C11C O7C . . . . -177.64(13) ?
    C9C C10C C11C O7C . . . . -56.78(17) ?
    O11C C10C C11C C12C . . . . 62.72(18) ?
    C9C C10C C11C C12C . . . . -176.41(14) ?
    O7C C11C C12C O12C . . . . -68.07(19) ?
    C10C C11C C12C O12C . . . . 52.5(2) ?
loop_
    _geom_hbond_atom_site_label_D
    _geom_hbond_atom_site_label_H
    _geom_hbond_atom_site_label_A
    _geom_hbond_site_symmetry_A
    _geom_hbond_distance_DH
    _geom_hbond_distance_HA
    _geom_hbond_distance_DA
    _geom_hbond_angle_DHA
    O2A H2A O12B 2_664 0.85 1.79 2.630(3) 172
    O2B H2B O12C 1_566 0.85 1.79 2.640(3) 174
    O2C H2C O6A 2_764 0.85 1.82 2.665(3) 176
    O3A H3A O1B . 0.85 1.91 2.753(2) 169
    O3B H3B O1C 2_655 0.85 1.90 2.727(2) 163
    O3C H3C O7A 1_545 0.85 1.94 2.755(2) 161
    O4A H4A Cl2 3_565 0.82 2.34 3.158(2) 174
    O4B H4B Cl3 1_655 0.82 2.45 3.270(2) 173
    O4C H4C Cl1 . 0.82 2.47 3.256(2) 161
    O5A H5A Cl2 1_556 0.83 2.35 3.1510(10)
                                         162
    O5B H5B O10B 2_764 0.85 1.98 2.828(2) 175
    O5C H5C O10C 3_665 0.85 1.94 2.773(2) 165
    O6A H6A Cl2 1_556 0.82 2.33 3.144(2) 174
    O6B H6B Cl3 3_564 0.82 2.41 3.220(2) 170
    O6C H6C O8B 3_664 0.82 2.33 2.696(3) 108
    O8A H8A O6B . 0.85 1.88 2.726(3) 177
    O8B H8B O6C 2_655 0.93 2.10 2.696(3) 121
    O8C H8C O12A 1_545 0.85 1.85 2.699(2) 173
    O9A H9A O7B 2_664 0.85 1.97 2.786(3) 162
    O9B H9B O7C 1_566 0.85 1.97 2.798(2) 166
    O9C H9C O1A 2_764 0.85 1.94 2.775(2) 168
    O10A H10A Cl2 2_665 0.82 2.51 3.245(2) 150
    O10B H10B Cl3 2_775 0.82 2.33 3.147(2) 171
    O10C H10C Cl1 3_664 0.82 2.48 3.144(2) 139
    O11A H11A O4A 2_664 0.85 2.03 2.819(3) 155
    O11B H11B Cl3 3_565 0.81 2.43 3.159(2) 150
    O11C H11C Cl1 2_654 0.83 2.36 3.166(2) 164
    O12A H12A Cl2 . 0.82 2.45 3.229(2) 159
    O12B H12B Cl3 3_565 0.82 2.37 3.135(2) 156
    O12C H12C Cl1 2_654 0.82 2.32 3.138(2) 173
