# Supplementary material for: catena-Poly[[sodium-di-μ-β-d-glucose] chloride]
Source: Acta Crystallogr Sect E Struct Rep Online. 2009 Oct 7;65(Pt 11):m1308–9. doi: 10.1107/S1600536809039993 (PMC2971272; doi:10.1107/S1600536809039993)
Supplement: Supplementary file 2 [file e-65-m1308-Isup2.hkl]

# 
# h,k,l, Fc-squared, Fo-squared, sigma(Fo-squared) and status flag 
# 
data_I
_shelx_title ' hmd1m in P3(1)  (100K)' 
_shelx_refln_list_code          4 
_shelx_F_calc_maximum      375.77 
_exptl_crystal_F_000      1980.00 
_reflns_d_resolution_high  0.5930 
 
loop_ 
 _symmetry_equiv_pos_as_xyz 
 'x, y, z' 
 '-y, x-y, z+1/3' 
 '-x+y, -x, z+2/3' 
 
_cell_length_a    16.3795 
_cell_length_b    16.3795 
_cell_length_c    17.4232 
_cell_angle_alpha  90.000 
_cell_angle_beta   90.000 
_cell_angle_gamma 120.000 
 
_shelx_F_squared_multiplier     1.000 
 
loop_ 
 _refln_index_h 
 _refln_index_k 
 _refln_index_l 
 _refln_F_squared_calc 
 _refln_F_squared_meas 
 _refln_F_squared_sigma 
 _refln_observed_status 
  -1   1 -29        3.37       16.75     12.54 o 
   0   1 -29        5.78        7.66     11.91 o 
   1   1 -29       76.23       81.50     17.02 o 
  -3   2 -29       42.78       31.08     14.21 o 
  -2   2 -29       61.54       51.12     21.21 o 
  -1   2 -29      993.19     1074.75     68.67 o 
   0   2 -29       57.88       70.94     16.23 o 
   1   2 -29       57.42       47.62     26.63 o 
   2   2 -29      231.46      232.91     42.00 o 
  -4   3 -29      107.09      121.10     31.19 o 
  -3   3 -29      161.63      187.73     21.96 o 
  -2   3 -29      134.16      142.78     20.30 o 
  -1   3 -29      116.76      124.29     28.60 o 
   0   3 -29      247.65      270.48     25.23 o 
   1   3 -29       98.31      103.53     24.39 o 
  -3   4 -29       30.50       36.81     34.86 o 
  -2   4 -29       29.36       16.10     17.61 o 
  -1   4 -29       19.44        4.32     17.68 o 
  -1   1 -28       95.53       99.13     16.10 o 
   0   1 -28       98.81       99.98     21.00 o 
   1   1 -28      221.17      213.91     31.67 o 
  -3   2 -28       35.07       28.39     14.21 o 
  -2   2 -28      110.14      140.46     19.66 o 
  -1   2 -28       85.62       55.68     14.42 o 
   0   2 -28      101.84       63.73     15.96 o 
   1   2 -28       40.27       71.18     16.24 o 
   2   2 -28      145.79      132.51     19.34 o 
  -5   3 -28      114.41      114.22     18.30 o 
  -4   3 -28       64.31       37.80     14.64 o 
  -3   3 -28      536.56      578.28     32.86 o 
  -2   3 -28      186.83      205.16     22.43 o 
  -1   3 -28      228.53      227.88     26.14 o 
   0   3 -28      420.01      446.74     29.71 o 
   1   3 -28       52.15       50.62     15.51 o 
   2   3 -28      115.09      101.49     17.88 o 
   3   3 -28      271.20      246.09     21.74 o 
  -7   4 -28       41.33       58.58     14.69 o 
  -6   4 -28       38.41       49.47     15.19 o 
  -5   4 -28      278.89      284.73     24.89 o 
  -4   4 -28       67.24       82.08     18.61 o 
  -3   4 -28      137.37      114.39     18.61 o 
  -2   4 -28      167.27      174.80     23.98 o 
  -1   4 -28      149.59      179.57     23.93 o 
   0   4 -28       66.19      113.57     18.32 o 
   1   4 -28      293.32      294.70     30.13 o 
   2   4 -28       35.90       47.65     13.96 o 
   3   4 -28       42.98       58.59     14.79 o 
   4   4 -28      448.58      529.66     38.03 o 
  -8   5 -28      175.61      182.97     31.69 o 
  -7   5 -28      259.89      230.59     23.37 o 
  -6   5 -28       24.60       22.34     16.30 o 
  -5   5 -28      140.18      129.33     21.10 o 
  -4   5 -28      273.56      233.76     30.46 o 
  -3   5 -28        8.31       20.88     16.27 o 
  -2   5 -28        9.34       24.15     15.20 o 
  -1   5 -28      353.60      359.81     42.88 o 
   0   5 -28      108.87       68.63     15.99 o 
   1   5 -28       28.16       40.51     13.59 o 
   2   5 -28      302.19      337.39     24.67 o 
   3   5 -28      135.74      163.81     25.87 o 
  -8   6 -28      199.22      141.46     52.53 o 
  -7   6 -28       51.32       45.32     16.96 o 
  -6   6 -28      397.49      332.03     31.95 o 
  -5   6 -28      188.69      241.52     26.22 o 
  -4   6 -28       15.09       -6.65     15.28 o 
  -3   6 -28      761.70      744.71     46.26 o 
  -2   6 -28       24.69       21.58     14.96 o 
  -1   6 -28      182.84      178.86     23.82 o 
   0   6 -28      343.48      386.37     28.31 o 
   1   6 -28       40.94       46.80     15.19 o 
   2   6 -28      242.01      240.45     58.85 o 
  -7   7 -28       16.78       41.99     46.15 o 
  -6   7 -28       70.56       35.26     27.21 o 
  -5   7 -28      250.38      264.33     61.24 o 
  -4   7 -28       52.32       67.05     32.57 o 
  -3   7 -28       38.29       20.45     15.41 o 
  -2   7 -28      287.16      338.47     29.74 o 
  -1   7 -28       59.53       57.02     22.61 o 
   0   7 -28       11.47      -12.86     18.24 o 
  -5   8 -28        1.36       -0.37     19.13 o 
  -4   8 -28      553.79      639.68     51.63 o 
  -3   8 -28        1.64       -2.09     19.59 o 
  -2   8 -28        6.76       49.42     38.73 o 
   0   0 -27      133.54      134.54     29.29 o 
  -1   1 -27       26.03       24.29     12.22 o 
   0   1 -27       20.84        1.05     10.52 o 
   1   1 -27       55.73       48.48     14.65 o 
  -3   2 -27      117.63      134.75     18.70 o 
  -2   2 -27       13.25       17.87     12.15 o 
  -1   2 -27      455.16      468.62     26.66 o 
   0   2 -27        9.27       19.52     12.57 o 
   1   2 -27      114.67      104.36     19.45 o 
   2   2 -27       30.69       16.39     12.35 o 
  -5   3 -27       26.79       24.41     12.21 o 
  -4   3 -27       59.92       71.62     15.44 o 
  -3   3 -27       29.81       29.86     13.57 o 
  -2   3 -27       14.65       23.72     12.81 o 
  -1   3 -27       14.32       23.14     13.16 o 
   0   3 -27       21.42       17.36     12.85 o 
   1   3 -27       74.47       92.40     16.76 o 
   2   3 -27       22.60        6.13     11.21 o 
   3   3 -27      101.92      115.47     16.80 o 
  -7   4 -27       76.62       83.08     17.85 o 
  -6   4 -27       56.63       36.60     12.99 o 
  -5   4 -27       31.26       32.57     13.40 o 
  -4   4 -27      285.67      322.67     25.80 o 
  -3   4 -27      126.15      153.27     19.25 o 
  -2   4 -27       52.77       46.13     16.81 o 
  -1   4 -27       96.31      114.50     20.23 o 
   0   4 -27      334.31      364.94     24.64 o 
   1   4 -27       41.94       50.63     13.36 o 
   2   4 -27       59.49       53.04     13.53 o 
   3   4 -27       80.14       74.87     14.66 o 
   4   4 -27        2.31       -5.63     11.18 o 
  -9   5 -27      305.46      313.70     25.86 o 
  -8   5 -27       10.50        1.09     12.80 o 
  -7   5 -27      386.93      404.64     28.44 o 
  -6   5 -27       20.30       24.65     12.45 o 
  -5   5 -27       29.16       39.93     14.24 o 
  -4   5 -27      633.43      609.31     32.45 o 
  -3   5 -27      203.52      222.07     29.23 o 
  -2   5 -27      261.83      312.07     25.51 o 
  -1   5 -27      709.48      726.16     35.50 o 
   0   5 -27       25.64       23.31     15.02 o 
   1   5 -27       24.91       29.77     12.84 o 
   2   5 -27      445.57      499.37     39.60 o 
   3   5 -27        4.74       -3.27     11.02 o 
   4   5 -27      396.24      424.96     26.46 o 
   5   5 -27      197.77      208.46     22.28 o 
 -10   6 -27      199.91      226.22     22.93 o 
  -9   6 -27      141.90      139.19     21.09 o 
  -8   6 -27       14.83       19.30     13.05 o 
  -7   6 -27       70.79       59.50     19.94 o 
  -6   6 -27      270.92      274.58     27.27 o 
  -5   6 -27       30.58       42.03     14.98 o 
  -4   6 -27      107.15      118.78     23.21 o 
  -3   6 -27       88.19      103.71     20.17 o 
  -2   6 -27       79.56       59.26     33.68 o 
  -1   6 -27       39.94       22.91     14.82 o 
   0   6 -27      249.87      244.41     23.28 o 
   1   6 -27       39.25       19.96     13.00 o 
   2   6 -27       21.04       48.68     15.12 o 
   3   6 -27       91.96      105.40     17.72 o 
   4   6 -27      115.78      156.83     20.72 o 
 -10   7 -27      101.24      114.09     17.93 o 
  -9   7 -27      159.78      205.87     22.07 o 
  -8   7 -27      106.75      127.26     18.26 o 
  -7   7 -27      114.08      169.88     20.40 o 
  -6   7 -27       65.64       73.72     17.86 o 
  -5   7 -27       66.64       65.06     17.85 o 
  -4   7 -27      179.49      171.53     22.55 o 
  -3   7 -27      210.61      211.70     24.58 o 
  -2   7 -27       67.78       73.88     17.95 o 
  -1   7 -27       41.48       44.77     16.71 o 
   0   7 -27      165.68      194.23     21.49 o 
   1   7 -27       74.85       74.08     16.21 o 
   2   7 -27      102.51       83.64     25.64 o 
   3   7 -27      178.84      212.96     22.64 o 
 -10   8 -27      229.45      258.18     39.72 o 
  -9   8 -27       81.41       78.39     16.84 o 
  -8   8 -27       20.76       25.00     16.04 o 
  -7   8 -27      245.38      272.98     26.34 o 
  -6   8 -27       22.62       14.99     14.41 o 
  -5   8 -27       14.46       22.10     15.39 o 
  -4   8 -27      694.08      712.07     39.11 o 
  -3   8 -27        7.48       21.35     19.96 o 
  -2   8 -27       32.05        9.17     28.52 o 
  -1   8 -27      311.49      314.21     28.15 o 
   0   8 -27       28.50       18.48     14.33 o 
   1   8 -27       89.93       57.75     23.83 o 
   2   8 -27      302.24      374.77     39.20 o 
  -9   9 -27      171.28      166.75     20.24 o 
  -8   9 -27       37.81       23.65     12.61 o 
  -7   9 -27      133.28      117.13     18.07 o 
  -6   9 -27      103.62       78.83     19.98 o 
  -5   9 -27        8.88        4.53     12.40 o 
  -4   9 -27       12.31        4.97     13.23 o 
  -3   9 -27      112.16       96.95     17.47 o 
  -2   9 -27      112.60       77.34     16.03 o 
  -1   9 -27       33.75       35.76     13.85 o 
   0   9 -27      154.64      180.25     25.15 o 
  -8  10 -27      109.71       98.18     24.42 o 
  -7  10 -27       51.39       47.38     14.71 o 
  -6  10 -27      134.99      132.32     18.81 o 
  -5  10 -27       43.34       34.56     13.73 o 
  -4  10 -27      102.74      121.59     17.85 o 
  -3  10 -27       91.32      101.04     17.10 o 
  -2  10 -27       95.80      131.87     23.81 o 
  -1   1 -26       20.78        9.70     11.40 o 
   0   1 -26       25.58       39.49     12.42 o 
   1   1 -26      108.90       99.49     16.45 o 
  -3   2 -26       36.31       33.05     13.47 o 
  -2   2 -26       73.42      112.45     16.97 o 
  -1   2 -26     3003.36     3220.55     71.02 o 
   0   2 -26       66.38       82.16     15.60 o 
   1   2 -26       29.35       32.93     13.14 o 
   2   2 -26      146.28      193.83     29.31 o 
  -5   3 -26       66.61       57.63     13.53 o 
  -4   3 -26      126.68       93.52     16.43 o 
  -3   3 -26     1077.09     1175.32     42.66 o 
  -2   3 -26      417.56      468.89     28.59 o 
  -1   3 -26      477.14      538.34     30.16 o 
   0   3 -26      973.96     1084.30     40.61 o 
   1   3 -26      118.78      137.45     17.11 o 
   2   3 -26       61.88       58.13     14.55 o 
   3   3 -26       96.76       87.25     15.64 o 
  -7   4 -26       81.98       64.95     14.15 o 
  -6   4 -26       63.05       68.18     15.21 o 
  -5   4 -26      293.58      275.52     23.97 o 
  -4   4 -26       52.23       38.69     13.65 o 
  -3   4 -26      350.09      381.13     31.17 o 
  -2   4 -26      918.20      910.69     42.31 o 
  -1   4 -26      384.39      425.15     30.51 o 
   0   4 -26       33.82       55.66     13.35 o 
   1   4 -26      253.35      241.40     20.68 o 
   2   4 -26       42.33       41.46     12.50 o 
   3   4 -26       71.48       63.85     17.33 o 
   4   4 -26       74.72       74.66     14.29 o 
  -9   5 -26       65.59       72.77     14.75 o 
  -8   5 -26       49.34       44.79     13.47 o 
  -7   5 -26      113.68      105.44     15.65 o 
  -6   5 -26       97.45       63.65     13.78 o 
  -5   5 -26      216.42      276.86     23.44 o 
  -4   5 -26       29.90       45.05     13.73 o 
  -3   5 -26       30.27       19.03     11.33 o 
  -2   5 -26       25.04       18.09     12.43 o 
  -1   5 -26       49.51       52.69     14.57 o 
   0   5 -26      202.65      215.97     19.80 o 
   1   5 -26       97.06       92.34     14.79 o 
   2   5 -26      145.06      139.12     17.09 o 
   3   5 -26       56.52       60.11     13.97 o 
   4   5 -26       84.59       67.00     14.37 o 
   5   5 -26      135.63      139.84     17.55 o 
 -11   6 -26       11.13        6.27     12.90 o 
 -10   6 -26       23.43       32.89     13.83 o 
  -9   6 -26      467.85      536.71     30.90 o 
  -8   6 -26       28.00       22.39     13.45 o 
  -7   6 -26       47.51       50.50     14.29 o 
  -6   6 -26      217.32      212.42     21.14 o 
  -5   6 -26       93.11       86.99     17.82 o 
  -4   6 -26       97.30       99.26     16.83 o 
  -3   6 -26      743.51      791.64     39.65 o 
  -2   6 -26       73.99       84.60     17.96 o 
  -1   6 -26      117.21      163.95     19.27 o 
   0   6 -26      129.05      150.17     17.46 o 
   1   6 -26       66.34       50.33     13.33 o 
   2   6 -26       28.94       34.13     12.61 o 
   3   6 -26      551.67      555.64     28.58 o 
   4   6 -26       30.38       39.12     13.20 o 
   5   6 -26       15.12       21.87     13.86 o 
   6   6 -26       43.55       88.86     16.83 o 
 -12   7 -26      357.14      381.72     27.00 o 
 -11   7 -26      113.81      115.03     17.71 o 
 -10   7 -26       16.68        9.62     12.85 o 
  -9   7 -26      103.86      105.16     17.42 o 
  -8   7 -26       13.76       20.47     13.02 o 
  -7   7 -26       22.28       11.94     12.38 o 
  -6   7 -26       96.24      120.44     17.93 o 
  -5   7 -26      270.10      260.38     23.42 o 
  -4   7 -26       48.08       27.52     15.21 o 
  -3   7 -26       52.15       67.88     16.69 o 
  -2   7 -26      218.85      189.09     22.85 o 
  -1   7 -26       72.43       59.34     16.36 o 
   0   7 -26       26.20       25.63     13.10 o 
   1   7 -26       12.65       15.56     12.57 o 
   2   7 -26       66.86       62.77     15.30 o 
   3   7 -26       14.87        0.02     11.78 o 
   4   7 -26      114.70      104.93     17.75 o 
   5   7 -26      271.62      274.79     26.61 o 
 -12   8 -26      429.43      497.67     30.16 o 
 -11   8 -26      111.24      127.61     18.03 o 
 -10   8 -26       51.25       48.12     14.26 o 
  -9   8 -26      123.55      126.83     18.37 o 
  -8   8 -26       63.43       57.07     14.32 o 
  -7   8 -26      483.12      514.18     27.92 o 
  -6   8 -26       19.93       14.12     12.11 o 
  -5   8 -26       37.70       28.54     13.86 o 
  -4   8 -26       38.76       25.08     13.55 o 
  -3   8 -26       46.93       42.84     14.69 o 
  -2   8 -26       28.65       21.82     13.57 o 
  -1   8 -26      639.04      681.43     46.83 o 
   0   8 -26       63.74       66.14     14.79 o 
   1   8 -26      158.77      187.10     19.05 o 
   2   8 -26       54.25       52.37     14.10 o 
   3   8 -26      151.32      171.49     19.95 o 
   4   8 -26      463.37      545.17     30.67 o 
 -12   9 -26      484.13      529.97     42.20 o 
 -11   9 -26      158.98      173.99     28.25 o 
 -10   9 -26      100.33      127.82     22.27 o 
  -9   9 -26      615.98      728.65     32.19 o 
  -8   9 -26       15.86        2.36     10.72 o 
  -7   9 -26      199.00      210.49     18.84 o 
  -6   9 -26      336.07      351.99     32.02 o 
  -5   9 -26       31.68       21.76     13.21 o 
  -4   9 -26       53.28       38.97     13.89 o 
  -3   9 -26      392.88      402.54     26.99 o 
  -2   9 -26      155.03      163.63     21.27 o 
  -1   9 -26       31.52       27.68     13.57 o 
   0   9 -26      567.53      652.12     33.07 o 
   1   9 -26       73.94       56.08     13.99 o 
   2   9 -26      173.35      209.78     26.24 o 
   3   9 -26      533.80      588.97     29.39 o 
 -11  10 -26      223.11      259.61     33.07 o 
 -10  10 -26      126.02      118.51     16.02 o 
  -9  10 -26      195.17      194.90     18.41 o 
  -8  10 -26       84.78       85.44     14.13 o 
  -7  10 -26       80.39       89.87     16.25 o 
  -6  10 -26      144.12      136.22     18.38 o 
  -5  10 -26       38.15       53.26     14.41 o 
  -4  10 -26      163.45      162.63     18.99 o 
  -3  10 -26       42.24       41.82     13.53 o 
  -2  10 -26       60.10       51.87     13.93 o 
  -1  10 -26      134.06      136.44     19.81 o 
   0  10 -26      209.98      234.61     30.39 o 
   1  10 -26      263.34      276.52     21.32 o 
   2  10 -26      134.89      155.21     53.56 o 
 -11  11 -26      104.65       87.93     19.96 o 
 -10  11 -26       16.50       31.53     11.90 o 
  -9  11 -26       61.96       52.80     12.90 o 
  -8  11 -26       93.97       93.61     15.01 o 
  -7  11 -26      109.07      102.87     19.13 o 
  -6  11 -26       95.37      129.96     16.91 o 
  -5  11 -26      169.66      159.03     18.21 o 
  -4  11 -26       98.52       90.27     15.66 o 
  -3  11 -26       55.85       54.50     14.03 o 
  -2  11 -26      112.63      135.34     16.21 o 
  -1  11 -26       33.36       39.36     16.76 o 
   0  11 -26       64.41       42.80     19.45 o 
  -9  12 -26      491.51      571.37     26.79 o 
  -8  12 -26       41.64       36.81     17.42 o 
  -7  12 -26      125.02      113.91     22.25 o 
  -6  12 -26       37.07       36.80     18.11 o 
  -5  12 -26       90.45       60.88     19.67 o 
  -4  12 -26       68.93       67.87     20.68 o 
  -3  12 -26      415.93      501.42     37.83 o 
  -1   1 -25      352.26      389.74     23.33 o 
   0   1 -25      357.37      357.80     22.50 o 
   1   1 -25      206.27      188.52     19.59 o 
  -3   2 -25      205.71      216.85     25.93 o 
  -2   2 -25      858.48      917.70     36.06 o 
  -1   2 -25      562.68      609.48     27.90 o 
   0   2 -25      723.53      729.31     33.42 o 
   1   2 -25      248.44      290.10     21.26 o 
   2   2 -25     3667.00     3973.88     81.25 o 
  -5   3 -25      667.67      723.46     30.68 o 
  -4   3 -25       75.26       69.48     13.61 o 
  -3   3 -25      117.48      100.15     15.83 o 
  -2   3 -25      294.23      304.83     23.59 o 
  -1   3 -25      333.17      372.50     21.48 o 
   0   3 -25      156.02      184.90     18.27 o 
   1   3 -25       55.23       59.84     13.26 o 
   2   3 -25      734.04      791.70     31.95 o 
   3   3 -25      111.17       76.72     14.06 o 
  -7   4 -25      205.90      207.44     25.44 o 
  -6   4 -25      482.55      578.79     37.84 o 
  -5   4 -25      565.49      582.48     27.94 o 
  -4   4 -25      101.75       97.52     15.21 o 
  -3   4 -25      257.02      302.47     23.12 o 
  -2   4 -25       65.49       65.96     14.97 o 
  -1   4 -25      177.83      163.23     17.21 o 
   0   4 -25      163.63      154.26     20.15 o 
   1   4 -25      432.12      417.46     24.46 o 
   2   4 -25      383.76      386.21     23.82 o 
   3   4 -25      197.15      250.91     20.60 o 
   4   4 -25      411.32      381.87     24.06 o 
  -9   5 -25      314.31      351.59     23.48 o 
  -8   5 -25       65.65       51.75     13.91 o 
  -7   5 -25      596.17      636.50     29.26 o 
  -6   5 -25      192.57      210.02     18.65 o 
  -5   5 -25      168.69      177.80     22.70 o 
  -4   5 -25      261.48      263.37     20.49 o 
  -3   5 -25      146.07      147.41     16.60 o 
  -2   5 -25      187.90      202.41     20.65 o 
  -1   5 -25      257.66      234.98     19.75 o 
   0   5 -25      133.94      109.59     15.39 o 
   1   5 -25      229.23      266.33     21.03 o 
   2   5 -25      462.82      499.84     26.25 o 
   3   5 -25       34.49       26.46     11.91 o 
   4   5 -25      306.13      347.08     23.05 o 
   5   5 -25       71.17       43.93     12.92 o 
 -11   6 -25      178.86      163.63     25.10 o 
 -10   6 -25      212.43      222.34     21.85 o 
  -9   6 -25       34.86       54.81     14.36 o 
  -8   6 -25       84.49      124.00     18.00 o 
  -7   6 -25       73.28       63.49     14.55 o 
  -6   6 -25      321.80      343.54     32.39 o 
  -5   6 -25      166.15      187.18     16.86 o 
  -4   6 -25       70.93       62.80     13.27 o 
  -3   6 -25      821.75      897.04     36.97 o 
  -2   6 -25       66.92       81.66     15.56 o 
  -1   6 -25      227.35      233.78     29.47 o 
   0   6 -25      383.82      417.07     24.56 o 
   1   6 -25       45.66       38.13     12.14 o 
   2   6 -25       85.61       61.22     15.29 o 
   3   6 -25       72.32       73.75     13.91 o 
   4   6 -25      117.36      104.48     15.44 o 
   5   6 -25      189.04      182.54     18.76 o 
   6   6 -25       59.31       49.23     14.20 o 
 -13   7 -25       31.81       36.59     13.61 o 
 -12   7 -25       27.96       14.20     12.57 o 
 -11   7 -25       20.68        2.37     11.59 o 
 -10   7 -25      204.90      218.18     21.64 o 
  -9   7 -25      301.96      270.32     26.28 o 
  -8   7 -25      319.29      342.01     25.17 o 
  -7   7 -25       64.19       50.11     13.57 o 
  -6   7 -25       52.81       67.53     13.68 o 
  -5   7 -25      386.20      456.42     25.80 o 
  -4   7 -25       53.81       28.15     13.39 o 
  -3   7 -25       31.78       23.31     13.12 o 
  -2   7 -25      353.54      351.41     25.70 o 
  -1   7 -25       46.07       31.67     13.31 o 
   0   7 -25       94.75      117.16     15.92 o 
   1   7 -25      227.54      233.00     20.47 o 
   2   7 -25      289.47      267.38     21.47 o 
   3   7 -25      232.46      249.61     20.82 o 
   4   7 -25       28.74        6.42     12.17 o 
   5   7 -25       20.06       15.64     13.01 o 
   6   7 -25       25.29       33.65     14.58 o 
   7   7 -25      108.32      124.60     19.55 o 
 -14   8 -25      232.42      224.60     22.00 o 
 -13   8 -25      126.57      120.21     18.18 o 
 -12   8 -25       40.06       13.93     12.69 o 
 -11   8 -25      148.22      194.58     22.17 o 
 -10   8 -25      405.56      423.40     27.72 o 
  -9   8 -25      142.65      130.95     16.59 o 
  -8   8 -25       77.92       63.28     15.18 o 
  -7   8 -25      372.09      393.73     23.08 o 
  -6   8 -25      147.26      150.62     16.10 o 
  -5   8 -25       68.16       78.83     15.65 o 
  -4   8 -25      224.16      241.38     27.50 o 
  -3   8 -25       86.01       70.86     15.86 o 
  -2   8 -25      168.14      189.03     20.29 o 
  -1   8 -25      311.63      341.52     25.46 o 
   0   8 -25       48.65       34.33     12.58 o 
   1   8 -25      206.19      204.98     31.16 o 
   2   8 -25      269.69      275.17     21.54 o 
   3   8 -25      104.79       64.26     14.19 o 
   4   8 -25       53.87       62.42     15.33 o 
   5   8 -25      161.23      144.23     19.03 o 
   6   8 -25      278.19      305.96     26.78 o 
 -14   9 -25      324.40      370.67     26.52 o 
 -13   9 -25      165.68      165.38     20.04 o 
 -12   9 -25      185.93      191.90     20.67 o 
 -11   9 -25      182.28      221.69     22.26 o 
 -10   9 -25      297.94      311.88     21.98 o 
  -9   9 -25       98.15       80.80     13.80 o 
  -8   9 -25      101.63       81.79     13.58 o 
  -7   9 -25       35.79       21.36     10.60 o 
  -6   9 -25      110.82       97.23     16.77 o 
  -5   9 -25       28.48       35.55     13.56 o 
  -4   9 -25       21.23       14.14     12.47 o 
  -3   9 -25      115.01       96.42     15.97 o 
  -2   9 -25       49.88       50.59     15.21 o 
  -1   9 -25       75.48       57.53     14.40 o 
   0   9 -25      102.44      124.79     27.46 o 
   1   9 -25      239.20      231.88     37.88 o 
   2   9 -25      278.40      270.22     32.62 o 
   3   9 -25      131.53      123.69     16.39 o 
   4   9 -25      219.70      271.87     21.50 o 
   5   9 -25      341.05      409.53     33.64 o 
 -14  10 -25       96.30      130.53     33.11 o 
 -13  10 -25        2.95        1.57     14.00 o 
 -12  10 -25      135.09      158.29     17.24 o 
 -11  10 -25      126.53      128.56     16.84 o 
 -10  10 -25      173.52      226.83     21.87 o 
  -9  10 -25      133.84      136.10     15.73 o 
  -8  10 -25       27.14       18.59     11.14 o 
  -7  10 -25       23.13       17.36     11.54 o 
  -6  10 -25       11.76        0.36     11.29 o 
  -5  10 -25       22.18       22.90     19.71 o 
  -4  10 -25       17.48        1.76     12.57 o 
  -3  10 -25       23.17       -0.50     11.46 o 
  -2  10 -25       29.18       30.80     12.46 o 
  -1  10 -25       88.90       61.21     14.59 o 
   0  10 -25      233.19      227.88     21.04 o 
   1  10 -25      171.17      205.13     18.91 o 
   2  10 -25      135.89      158.19     20.04 o 
   3  10 -25        4.00       11.76     10.77 o 
   4  10 -25       53.14       41.14     18.46 o 
 -13  11 -25      331.76      375.49     23.20 o 
 -12  11 -25      185.16      211.30     18.94 o 
 -11  11 -25      268.79      295.66     20.65 o 
 -10  11 -25      583.73      606.47     33.65 o 
  -9  11 -25       69.25       74.85     13.60 o 
  -8  11 -25      285.24      293.97     21.40 o 
  -7  11 -25      827.12      904.08     41.28 o 
  -6  11 -25       97.57       81.91     14.63 o 
  -5  11 -25       92.41       99.18     15.35 o 
  -4  11 -25      917.03     1087.83     39.44 o 
  -3  11 -25      188.74      201.12     23.89 o 
  -2  11 -25      128.55      112.08     15.39 o 
  -1  11 -25      433.07      440.86     24.97 o 
   0  11 -25      337.93      401.88     23.90 o 
   1  11 -25      105.39       83.50     13.30 o 
   2  11 -25      313.19      353.10     26.81 o 
 -13  12 -25       94.20      121.89     47.54 o 
 -12  12 -25      348.64      393.20     22.37 o 
 -11  12 -25       50.23       38.20     12.16 o 
 -10  12 -25       68.60       78.58     13.08 o 
  -9  12 -25       32.76       40.32     11.87 o 
  -8  12 -25      142.64      149.53     16.52 o 
  -7  12 -25       28.52       27.52     11.29 o 
  -6  12 -25     1300.97     1381.92     68.40 o 
  -5  12 -25       22.89       15.50     21.13 o 
  -4  12 -25      154.33      156.34     24.09 o 
  -3  12 -25       42.64       51.46     18.39 o 
  -2  12 -25       85.03      108.14     22.03 o 
  -1  12 -25       30.65       37.85     16.41 o 
   0  12 -25      347.41      345.04     29.72 o 
   1  12 -25      102.02      102.33     47.79 o 
 -12  13 -25      168.93      162.51     36.96 o 
 -11  13 -25       42.58       49.55     15.20 o 
 -10  13 -25       93.71      102.10     19.64 o 
  -9  13 -25       68.22       67.38     17.73 o 
  -8  13 -25      237.34      280.63     29.95 o 
  -7  13 -25      176.77      149.59     24.25 o 
  -6  13 -25      218.22      195.53     28.73 o 
  -5  13 -25      168.74      172.36     24.41 o 
  -4  13 -25      115.86       98.94     25.05 o 
  -3  13 -25       47.55       62.04     18.09 o 
  -2  13 -25       25.07       20.74     15.38 o 
  -1  13 -25      153.79      308.27     67.42 o 
 -10  14 -25      199.05      218.52     28.28 o 
  -9  14 -25       93.85       95.63     19.20 o 
  -8  14 -25       42.51       22.32     17.63 o 
  -7  14 -25      128.96      161.12     25.13 o 
  -6  14 -25       32.75       19.84     16.92 o 
  -5  14 -25      123.77      126.51     21.40 o 
  -4  14 -25      147.53      146.53     25.28 o 
   0   0 -24     3671.51     3667.84    132.38 o 
  -1   1 -24       76.90       83.01     17.69 o 
   0   1 -24       91.69      136.76     15.41 o 
   1   1 -24      183.10      165.78     15.34 o 
  -3   2 -24       45.33       31.70     10.92 o 
  -2   2 -24      160.36      139.56     16.97 o 
  -1   2 -24       64.66       51.85     11.65 o 
   0   2 -24      169.90      194.40     18.22 o 
   1   2 -24       70.47       69.16     12.82 o 
   2   2 -24       74.39       69.61     13.01 o 
  -5   3 -24       52.45       34.69     11.60 o 
  -4   3 -24       85.57       47.08     12.00 o 
  -3   3 -24      195.87      203.60     18.06 o 
  -2   3 -24      187.11      207.09     23.38 o 
  -1   3 -24      187.60      193.76     16.09 o 
   0   3 -24      286.63      279.63     20.49 o 
   1   3 -24       76.85       69.75     12.84 o 
   2   3 -24       57.50       51.61     12.16 o 
   3   3 -24     2383.78     2471.15     57.85 o 
  -7   4 -24       56.04       56.52     12.47 o 
  -6   4 -24      123.40      106.38     14.65 o 
  -5   4 -24     1136.11     1121.24     36.17 o 
  -4   4 -24      112.49       91.84     14.03 o 
  -3   4 -24      220.03      232.05     18.67 o 
  -2   4 -24      251.95      239.13     18.70 o 
  -1   4 -24      230.66      252.55     19.16 o 
   0   4 -24       83.40       84.52     13.65 o 
   1   4 -24     1031.97     1057.59     34.83 o 
   2   4 -24      116.06      123.18     15.63 o 
   3   4 -24       92.27      108.15     16.38 o 
   4   4 -24       72.26       55.68     12.56 o 
  -9   5 -24      315.33      343.28     25.63 o 
  -8   5 -24       35.39       16.30     12.71 o 
  -7   5 -24      542.57      554.14     26.67 o 
  -6   5 -24      131.81      145.54     19.18 o 
  -5   5 -24       43.69       56.06     11.72 o 
  -4   5 -24      137.18      127.47     14.32 o 
  -3   5 -24       78.47       49.95     12.53 o 
  -2   5 -24      100.17      123.26     16.78 o 
  -1   5 -24       98.41       74.21     13.11 o 
   0   5 -24       52.28       56.75     13.22 o 
   1   5 -24      188.04      168.69     16.60 o 
   2   5 -24      723.88      716.41     30.76 o 
   3   5 -24       62.95       56.63     13.07 o 
   4   5 -24      348.50      380.07     23.24 o 
   5   5 -24      209.74      249.31     23.19 o 
 -11   6 -24      108.14      107.67     16.89 o 
 -10   6 -24      174.18      166.09     24.55 o 
  -9   6 -24      211.14      207.76     20.26 o 
  -8   6 -24      226.01      241.54     26.22 o 
  -7   6 -24       65.63       98.56     14.13 o 
  -6   6 -24      816.39      801.40     31.16 o 
  -5   6 -24      123.37      150.70     16.97 o 
  -4   6 -24      114.34      111.78     19.01 o 
  -3   6 -24       97.59      112.21     15.18 o 
  -2   6 -24      121.84      123.26     19.78 o 
  -1   6 -24       81.45       51.51     12.66 o 
   0   6 -24      942.18      986.04     32.02 o 
   1   6 -24       33.56       30.76     10.62 o 
   2   6 -24      267.63      294.04     19.80 o 
   3   6 -24      314.01      338.69     20.97 o 
   4   6 -24      108.47      116.33     14.53 o 
   5   6 -24       86.75       62.53     13.20 o 
   6   6 -24      133.17      139.26     18.11 o 
 -13   7 -24       17.07        5.92     11.27 o 
 -12   7 -24       74.64       56.89     14.60 o 
 -11   7 -24      228.85      276.53     22.98 o 
 -10   7 -24      144.49      150.38     20.48 o 
  -9   7 -24      165.16      172.15     18.94 o 
  -8   7 -24      448.70      492.46     24.47 o 
  -7   7 -24      415.79      437.23     23.36 o 
  -6   7 -24      573.84      634.52     31.45 o 
  -5   7 -24      397.60      387.57     22.05 o 
  -4   7 -24      586.13      668.90     35.10 o 
  -3   7 -24      542.98      646.78     32.01 o 
  -2   7 -24      282.58      279.80     23.09 o 
  -1   7 -24      569.39      643.59     43.13 o 
   0   7 -24      546.73      586.94     32.83 o 
   1   7 -24      448.59      484.99     25.50 o 
   2   7 -24      182.94      178.09     18.23 o 
   3   7 -24      194.43      202.99     28.39 o 
   4   7 -24      134.99      148.79     16.91 o 
   5   7 -24       64.57       78.14     14.51 o 
   6   7 -24       14.50       -0.87     13.79 o 
   7   7 -24      152.04      117.87     30.85 o 
 -15   8 -24       76.74       81.98     17.78 o 
 -14   8 -24       73.43       39.97     16.23 o 
 -13   8 -24       42.95       22.67     12.92 o 
 -12   8 -24      248.21      234.80     21.73 o 
 -11   8 -24      245.80      274.04     23.17 o 
 -10   8 -24      528.82      604.17     26.78 o 
  -9   8 -24      279.27      296.26     20.45 o 
  -8   8 -24      130.02      167.95     16.05 o 
  -7   8 -24      165.59      199.89     16.89 o 
  -6   8 -24      460.58      496.33     24.19 o 
  -5   8 -24       56.23       40.18     12.29 o 
  -4   8 -24       38.50       48.30     17.86 o 
  -3   8 -24       93.51       76.61     15.04 o 
  -2   8 -24      484.05      583.63     30.32 o 
  -1   8 -24      313.87      347.11     29.18 o 
   0   8 -24      152.88      155.59     20.56 o 
   1   8 -24      236.11      223.84     22.55 o 
   2   8 -24      711.22      727.66     30.85 o 
   3   8 -24      209.47      245.28     20.06 o 
   4   8 -24      246.92      254.89     20.62 o 
   5   8 -24       41.34       35.27     12.43 o 
   6   8 -24       84.37       80.07     16.02 o 
   7   8 -24       81.08       78.06     15.99 o 
 -15   9 -24       41.59       71.01     15.70 o 
 -14   9 -24      107.01       63.03     15.45 o 
 -13   9 -24      290.83      321.86     24.72 o 
 -12   9 -24      158.46      166.61     30.14 o 
 -11   9 -24      403.74      402.43     23.28 o 
 -10   9 -24      449.18      480.86     24.69 o 
  -9   9 -24      205.93      199.40     20.45 o 
  -8   9 -24       62.97       47.12     12.25 o 
  -7   9 -24      330.64      366.26     21.65 o 
  -6   9 -24      380.16      384.97     23.52 o 
  -5   9 -24      306.55      320.41     23.63 o 
  -4   9 -24      274.74      315.39     23.46 o 
  -3   9 -24      588.61      587.97     30.13 o 
  -2   9 -24      261.83      267.20     25.25 o 
  -1   9 -24       84.38       52.97     13.81 o 
   0   9 -24      278.50      305.63     23.14 o 
   1   9 -24      369.88      425.94     24.27 o 
   2   9 -24      505.60      526.18     26.66 o 
   3   9 -24      125.20      110.08     14.74 o 
   4   9 -24      223.45      217.73     17.99 o 
   5   9 -24      145.91      132.57     15.75 o 
   6   9 -24       57.70       57.34     14.07 o 
 -15  10 -24      187.50      191.41     20.79 o 
 -14  10 -24      253.65      265.20     23.26 o 
 -13  10 -24      681.75      784.57     30.92 o 
 -12  10 -24       57.78       57.11     13.30 o 
 -11  10 -24      285.64      303.18     20.61 o 
 -10  10 -24      450.87      480.90     27.38 o 
  -9  10 -24      243.11      242.87     18.93 o 
  -8  10 -24      146.47      114.47     19.86 o 
  -7  10 -24      111.23      108.15     14.94 o 
  -6  10 -24       69.53       70.03     13.64 o 
  -5  10 -24     1610.91     1717.15     69.92 o 
  -4  10 -24       38.77       43.80     12.93 o 
  -3  10 -24      119.07      165.03     18.15 o 
  -2  10 -24      130.54      132.77     16.95 o 
  -1  10 -24      127.49      147.66     26.06 o 
   0  10 -24      524.35      557.03     26.81 o 
   1  10 -24      295.53      326.88     26.04 o 
   2  10 -24       79.76       79.54     13.49 o 
   3  10 -24      569.68      640.89     26.90 o 
   4  10 -24      158.35      150.27     15.66 o 
   5  10 -24      136.13      146.82     16.55 o 
 -15  11 -24      153.87      128.25     17.85 o 
 -14  11 -24      195.52      206.32     18.29 o 
 -13  11 -24      385.48      468.77     24.64 o 
 -12  11 -24       78.99       93.07     14.08 o 
 -11  11 -24      334.68      392.42     23.12 o 
 -10  11 -24     1366.19     1485.87     53.59 o 
  -9  11 -24      117.16      118.00     17.98 o 
  -8  11 -24       51.97       31.88     11.57 o 
  -7  11 -24      140.54      150.87     16.05 o 
  -6  11 -24       14.86       22.81     11.33 o 
  -5  11 -24       30.21       25.47     11.83 o 
  -4  11 -24      197.01      246.73     20.28 o 
  -3  11 -24       70.67       52.31     13.14 o 
  -2  11 -24      142.96      111.28     15.21 o 
  -1  11 -24     1649.28     1738.27     46.42 o 
   0  11 -24      303.80      299.74     19.90 o 
   1  11 -24       59.02       47.82     11.01 o 
   2  11 -24      500.96      517.78     23.15 o 
   3  11 -24      170.85      162.68     20.22 o 
   4  11 -24      185.48      146.09     19.12 o 
 -15  12 -24       94.15       85.23     24.07 o 
 -14  12 -24      126.17      175.81     17.28 o 
 -13  12 -24      498.17      512.05     25.14 o 
 -12  12 -24      242.43      262.97     19.05 o 
 -11  12 -24      156.08      160.53     15.64 o 
 -10  12 -24      183.87      182.47     17.48 o 
  -9  12 -24      117.85      124.34     14.63 o 
  -8  12 -24      109.12      102.42     15.22 o 
  -7  12 -24       42.11       35.14     15.82 o 
  -6  12 -24      275.14      311.73     23.32 o 
  -5  12 -24       60.09       60.50     10.86 o 
  -4  12 -24       80.86       38.01     29.70 o 
  -3  12 -24      132.97      102.14     18.38 o 
  -2  12 -24      226.80      236.59     30.34 o 
  -1  12 -24      145.04      133.67     21.04 o 
   0  12 -24      174.32      189.29     24.07 o 
   1  12 -24      397.35      439.29     38.01 o 
   2  12 -24      166.67      169.55     22.36 o 
   3  12 -24       94.11      121.64     27.99 o 
 -14  13 -24      270.82      290.83     18.54 o 
 -13  13 -24      424.57      444.65     21.53 o 
 -12  13 -24      209.86      192.28     20.79 o 
 -11  13 -24       83.54       58.21     15.52 o 
 -10  13 -24        7.23       17.53     14.84 o 
  -9  13 -24       10.13       22.38     14.63 o 
  -8  13 -24      352.93      366.94     33.80 o 
  -7  13 -24       95.20       87.79     22.01 o 
  -6  13 -24       77.38       70.51     17.39 o 
  -5  13 -24      319.23      338.09     27.97 o 
  -4  13 -24        8.02       -4.82     13.61 o 
  -3  13 -24       11.16      -11.30     13.34 o 
  -2  13 -24      138.71      167.76     22.37 o 
  -1  13 -24      147.11      121.79     20.91 o 
   0  13 -24      529.48      563.57     34.79 o 
   1  13 -24      257.71      283.25     27.56 o 
 -13  14 -24      757.05      823.41     37.30 o 
 -12  14 -24      157.02      156.88     20.20 o 
 -11  14 -24      119.73       88.46     19.36 o 
 -10  14 -24      333.17      312.68     28.14 o 
  -9  14 -24       44.50       33.23     13.92 o 
  -8  14 -24       25.94       35.16     13.90 o 
  -7  14 -24      396.62      498.93     46.64 o 
  -6  14 -24       30.17        7.57     14.00 o 
  -5  14 -24       46.12       33.72     15.79 o 
  -4  14 -24      365.32      366.83     29.54 o 
  -3  14 -24       95.64      113.62     22.48 o 
  -2  14 -24       94.76       88.02     18.56 o 
  -1  14 -24      754.35      834.33     46.73 o 
 -12  15 -24      194.09      225.38     57.84 o 
 -11  15 -24       55.38       46.11     16.16 o 
 -10  15 -24       39.51       44.61     15.63 o 
  -9  15 -24      217.96      288.75     26.70 o 
  -8  15 -24       21.93       14.64     14.74 o 
  -7  15 -24       21.94       51.68     16.72 o 
  -6  15 -24      196.61      236.85     25.06 o 
  -5  15 -24       37.19       32.82     15.84 o 
  -4  15 -24       67.45       74.49     18.23 o 
  -3  15 -24      257.53      271.01     35.33 o 
  -1   1 -23      155.57      146.29     14.86 o 
   0   1 -23      175.43      195.48     15.68 o 
   1   1 -23       12.22       14.26      8.34 o 
  -3   2 -23      140.07      105.36     13.55 o 
  -2   2 -23      231.16      271.51     20.48 o 
  -1   2 -23      577.09      564.31     23.52 o 
   0   2 -23      242.48      248.16     16.76 o 
   1   2 -23      141.18      137.70     15.15 o 
   2   2 -23      464.22      525.35     30.77 o 
  -5   3 -23      514.37      557.95     25.66 o 
  -4   3 -23      357.53      381.87     21.70 o 
  -3   3 -23      484.07      500.25     22.36 o 
  -2   3 -23       39.33       42.37     12.56 o 
  -1   3 -23       40.93       51.35     10.48 o 
   0   3 -23      441.46      431.99     22.81 o 
   1   3 -23      266.28      268.78     20.95 o 
   2   3 -23      619.97      707.17     28.44 o 
   3   3 -23      741.97      751.48     29.60 o 
  -7   4 -23       72.80       76.08     12.61 o 
  -6   4 -23      175.08      162.24     16.25 o 
  -5   4 -23      504.02      506.36     22.84 o 
  -4   4 -23       82.81       80.85     11.90 o 
  -3   4 -23        5.07       10.98      8.10 o 
  -2   4 -23        5.17        2.14      8.87 o 
  -1   4 -23        5.00        6.74     10.67 o 
   0   4 -23       82.50       71.52     13.08 o 
   1   4 -23      525.10      555.30     25.59 o 
   2   4 -23      112.11       99.13     20.68 o 
   3   4 -23      111.48      135.41     16.64 o 
   4   4 -23     2871.06     3002.60     65.68 o 
  -9   5 -23      104.74      102.23     14.48 o 
  -8   5 -23      131.51      157.92     16.14 o 
  -7   5 -23      534.48      557.63     25.89 o 
  -6   5 -23      397.68      470.72     22.48 o 
  -5   5 -23      160.64      134.55     18.53 o 
  -4   5 -23       47.94       19.22      8.67 o 
  -3   5 -23       27.37       21.28      9.47 o 
  -2   5 -23       30.81       23.53     10.39 o 
  -1   5 -23       44.00       36.75     10.41 o 
   0   5 -23      186.51      184.14     15.66 o 
   1   5 -23      443.78      445.63     22.04 o 
   2   5 -23      527.56      540.64     24.06 o 
   3   5 -23      128.00      140.13     15.09 o 
   4   5 -23      174.01      208.24     17.09 o 
   5   5 -23       88.09       93.68     14.01 o 
 -11   6 -23       32.88       34.04     11.96 o 
 -10   6 -23      105.70      102.41     14.77 o 
  -9   6 -23      668.05      647.37     28.38 o 
  -8   6 -23       14.97       11.27      9.66 o 
  -7   6 -23       78.08       74.01     11.61 o 
  -6   6 -23     1447.68     1497.49     36.59 o 
  -5   6 -23       23.38       10.02      8.55 o 
  -4   6 -23       27.98       27.81      9.45 o 
  -3   6 -23     1639.36     1698.40     45.41 o 
  -2   6 -23       27.27        4.84      9.54 o 
  -1   6 -23       22.90       26.20     10.07 o 
   0   6 -23     1415.40     1441.67     38.03 o 
   1   6 -23      113.09      107.65     13.39 o 
   2   6 -23       14.79        6.61      9.48 o 
   3   6 -23      673.19      681.21     27.59 o 
   4   6 -23       79.79       59.25     11.99 o 
   5   6 -23       24.24       19.61     10.20 o 
   6   6 -23       42.94       41.82     16.72 o 
 -13   7 -23      106.09       92.36     15.44 o 
 -12   7 -23      163.99      143.61     17.77 o 
 -11   7 -23      587.12      637.76     31.38 o 
 -10   7 -23      136.07      151.88     18.47 o 
  -9   7 -23      128.39      124.28     14.47 o 
  -8   7 -23      566.94      572.60     25.16 o 
  -7   7 -23      342.64      374.37     21.15 o 
  -6   7 -23      301.90      294.80     19.02 o 
  -5   7 -23      631.43      636.15     25.77 o 
  -4   7 -23      484.72      521.22     25.56 o 
  -3   7 -23      448.46      455.87     26.56 o 
  -2   7 -23      578.62      545.24     40.34 o 
  -1   7 -23      364.71      370.05     22.12 o 
   0   7 -23      329.43      349.46     20.17 o 
   1   7 -23      780.90      810.19     28.80 o 
   2   7 -23      137.12      170.16     16.02 o 
   3   7 -23      154.98      172.38     16.09 o 
   4   7 -23      551.03      606.91     25.73 o 
   5   7 -23      135.90      140.14     14.29 o 
   6   7 -23      102.06       81.30     17.56 o 
   7   7 -23      115.80      118.39     15.06 o 
 -15   8 -23      165.20      158.64     17.62 o 
 -14   8 -23       15.97      -12.12     13.25 o 
 -13   8 -23      578.27      697.92     33.18 o 
 -12   8 -23      165.95      156.49     18.43 o 
 -11   8 -23       12.58       28.61     10.84 o 
 -10   8 -23      259.65      299.86     19.97 o 
  -9   8 -23        7.55       14.03     10.36 o 
  -8   8 -23       12.63       12.42      9.72 o 
  -7   8 -23      825.62      869.17     37.31 o 
  -6   8 -23      164.52      165.15     18.53 o 
  -5   8 -23       45.20       36.28     11.31 o 
  -4   8 -23      138.18      140.57     17.46 o 
  -3   8 -23       47.57       34.66     14.12 o 
  -2   8 -23      131.65      108.69     15.58 o 
  -1   8 -23      887.31      923.43     35.95 o 
   0   8 -23       18.01       27.12     11.13 o 
   1   8 -23       14.87       15.13     10.64 o 
   2   8 -23      239.33      283.81     19.29 o 
   3   8 -23        7.35       13.33      9.86 o 
   4   8 -23      233.48      253.61     24.36 o 
   5   8 -23      611.51      653.69     30.05 o 
   6   8 -23       17.21        8.65     11.26 o 
   7   8 -23      168.29      179.91     20.19 o 
   8   8 -23       26.99       17.62     11.42 o 
 -17   9 -23       20.32        5.34     25.93 o 
 -16   9 -23      143.87      161.84     18.00 o 
 -15   9 -23       43.35       47.65     13.31 o 
 -14   9 -23      129.17      123.44     17.91 o 
 -13   9 -23       43.23       27.92     11.94 o 
 -12   9 -23      413.14      370.22     25.48 o 
 -11   9 -23      180.60      191.28     18.56 o 
 -10   9 -23      164.03      197.38     17.38 o 
  -9   9 -23       52.04       52.41     11.42 o 
  -8   9 -23       53.85       62.03     12.49 o 
  -7   9 -23       68.01       36.76     10.67 o 
  -6   9 -23       19.09       22.01     10.56 o 
  -5   9 -23       13.26       14.54     10.44 o 
  -4   9 -23       21.26       30.08     11.84 o 
  -3   9 -23       29.51       18.85     14.04 o 
  -2   9 -23       58.82       44.82     12.99 o 
  -1   9 -23       30.45       47.39     12.92 o 
   0   9 -23       51.35       50.56     11.30 o 
   1   9 -23      211.82      214.79     20.82 o 
   2   9 -23      125.52      113.51     14.23 o 
   3   9 -23      345.10      319.42     26.80 o 
   4   9 -23       68.74       66.49     12.55 o 
   5   9 -23      112.22      101.88     14.25 o 
   6   9 -23       81.97       69.22     14.14 o 
   7   9 -23       76.63       79.63     16.37 o 
   8   9 -23       28.69       20.50     21.86 o 
 -17  10 -23       29.13       38.15     25.70 o 
 -16  10 -23      135.00      154.76     24.03 o 
 -15  10 -23       64.90       39.22     13.99 o 
 -14  10 -23      232.93      259.48     19.84 o 
 -13  10 -23      147.26      179.97     17.41 o 
 -12  10 -23       13.86       12.52     10.46 o 
 -11  10 -23       99.06      108.48     14.71 o 
 -10  10 -23      122.03      106.25     13.99 o 
  -9  10 -23      170.08      188.09     16.75 o 
  -8  10 -23      409.56      379.31     21.34 o 
  -7  10 -23       58.77       53.99     12.55 o 
  -6  10 -23       22.32       24.58     10.79 o 
  -5  10 -23      445.56      421.26     25.06 o 
  -4  10 -23       30.87       19.19     11.05 o 
  -3  10 -23       49.27       24.01     10.71 o 
  -2  10 -23      406.62      403.27     22.67 o 
  -1  10 -23      248.37      219.79     18.44 o 
   0  10 -23       60.23       57.58     12.44 o 
   1  10 -23       64.69       45.59     11.09 o 
   2  10 -23       24.06       -1.15      9.18 o 
   3  10 -23      160.46      173.74     16.22 o 
   4  10 -23      265.56      269.68     18.52 o 
   5  10 -23       63.05       72.38     14.29 o 
   6  10 -23      248.83      250.06     24.25 o 
   7  10 -23       38.79       37.36     28.05 o 
 -16  11 -23       35.14       24.57     12.89 o 
 -15  11 -23      127.87      153.81     16.47 o 
 -14  11 -23       34.47       42.56     12.39 o 
 -13  11 -23      517.51      555.26     25.82 o 
 -12  11 -23       41.50       50.53     11.73 o 
 -11  11 -23      105.06      107.65     14.18 o 
 -10  11 -23      149.69      127.11     18.79 o 
  -9  11 -23       53.03       27.87     10.77 o 
  -8  11 -23      169.89      171.22     16.87 o 
  -7  11 -23      390.98      428.41     23.02 o 
  -6  11 -23       62.65       24.90     10.57 o 
  -5  11 -23       56.97       24.33     10.84 o 
  -4  11 -23      296.13      299.60     20.63 o 
  -3  11 -23      101.78       86.63     13.23 o 
  -2  11 -23       81.79       60.96     24.59 o 
  -1  11 -23      205.29      242.13     17.89 o 
   0  11 -23       54.86       44.42     11.75 o 
   1  11 -23       21.78       15.20      9.52 o 
   2  11 -23      619.43      633.70     25.24 o 
   3  11 -23       35.45       32.71      9.86 o 
   4  11 -23      211.87      227.62     16.45 o 
   5  11 -23       66.56       71.41     17.95 o 
 -16  12 -23       85.76      112.20     14.97 o 
 -15  12 -23      113.50      132.79     15.83 o 
 -14  12 -23      299.27      341.26     26.54 o 
 -13  12 -23      167.49      182.14     19.86 o 
 -12  12 -23      795.89      952.54     34.08 o 
 -11  12 -23      178.80      182.71     16.00 o 
 -10  12 -23      231.46      239.83     21.00 o 
  -9  12 -23      290.64      319.06     20.02 o 
  -8  12 -23      412.20      435.74     24.66 o 
  -7  12 -23      269.68      273.48     19.38 o 
  -6  12 -23       17.45       26.80      9.05 o 
  -5  12 -23      225.03      201.16     21.52 o 
  -4  12 -23      428.32      414.30     28.25 o 
  -3  12 -23      195.03      214.52     26.62 o 
  -2  12 -23      266.93      270.00     25.22 o 
  -1  12 -23      222.00      207.01     23.36 o 
   0  12 -23      809.18      886.97     48.24 o 
   1  12 -23      175.40      158.68     21.38 o 
   2  12 -23      313.02      315.90     24.92 o 
   3  12 -23      139.94      138.36     18.74 o 
   4  12 -23       48.78       43.47     15.06 o 
 -16  13 -23       49.17       63.72     15.94 o 
 -15  13 -23      112.40      115.92     13.97 o 
 -14  13 -23      106.14       83.91     12.90 o 
 -13  13 -23      313.81      376.89     20.43 o 
 -12  13 -23       63.25       57.10     13.21 o 
 -11  13 -23      421.72      406.72     28.00 o 
 -10  13 -23      167.41      160.99     24.00 o 
  -9  13 -23       41.74       52.41     14.33 o 
  -8  13 -23      168.97      158.13     24.66 o 
  -7  13 -23       58.95       38.05     14.39 o 
  -6  13 -23       54.78       35.06     14.60 o 
  -5  13 -23      101.15       92.52     17.49 o 
  -4  13 -23       78.09       84.85     19.54 o 
  -3  13 -23       96.93      122.24     19.62 o 
  -2  13 -23      406.15      451.90     34.88 o 
  -1  13 -23      120.82      129.83     19.65 o 
   0  13 -23      250.27      255.56     26.13 o 
   1  13 -23       75.66       73.66     17.88 o 
   2  13 -23       70.46       52.83     15.43 o 
   3  13 -23       45.64       15.88     15.86 o 
 -15  14 -23      257.34      297.25     24.79 o 
 -14  14 -23      166.14      176.91     20.39 o 
 -13  14 -23      287.71      304.57     25.17 o 
 -12  14 -23       35.71       50.87     13.99 o 
 -11  14 -23      127.42      150.86     19.33 o 
 -10  14 -23       24.06       22.43     13.20 o 
  -9  14 -23       18.06       20.27     13.18 o 
  -8  14 -23       41.08       26.51     17.15 o 
  -7  14 -23       19.52       19.18     14.01 o 
  -6  14 -23       20.54       18.96     13.61 o 
  -5  14 -23       31.87       10.41     13.40 o 
  -4  14 -23       20.90       22.32     14.60 o 
  -3  14 -23       70.08       74.12     18.33 o 
  -2  14 -23       57.71       47.86     16.18 o 
  -1  14 -23      287.44      345.02     28.53 o 
   0  14 -23      166.22      141.19     21.18 o 
   1  14 -23      200.03      214.15     24.65 o 
 -14  15 -23      542.16      647.88     31.86 o 
 -13  15 -23       70.87       90.21     16.71 o 
 -12  15 -23      809.10      847.89     37.93 o 
 -11  15 -23      194.14      215.96     22.38 o 
 -10  15 -23       22.25       19.37     13.20 o 
  -9  15 -23      316.46      340.64     29.87 o 
  -8  15 -23       98.54       81.75     20.44 o 
  -7  15 -23      129.02      156.95     21.32 o 
  -6  15 -23      280.57      255.04     25.66 o 
  -5  15 -23       40.31       45.99     17.35 o 
  -4  15 -23      130.26      149.87     21.23 o 
  -3  15 -23      799.95      810.68     40.02 o 
  -2  15 -23      112.35       90.46     18.98 o 
  -1  15 -23      425.55      447.51     36.11 o 
 -13  16 -23       15.57        7.29     13.62 o 
 -12  16 -23       53.94       50.78     15.66 o 
 -11  16 -23      274.19      301.79     25.27 o 
 -10  16 -23       25.16       23.44     13.86 o 
  -9  16 -23       15.27       39.69     14.05 o 
  -8  16 -23      274.21      297.35     27.59 o 
  -7  16 -23       17.59        1.40     14.02 o 
  -6  16 -23       35.38       16.85     14.48 o 
  -5  16 -23      295.70      309.92     27.72 o 
  -4  16 -23       95.98      143.86     21.86 o 
  -3  16 -23       20.98        9.55     14.55 o 
 -10  17 -23       64.17       79.39     22.12 o 
  -9  17 -23       12.00       -4.83     11.96 o 
  -8  17 -23        9.78       11.48     14.83 o 
  -7  17 -23       47.88       38.36     15.94 o 
  -1   1 -22      184.28      180.60     13.48 o 
   0   1 -22      192.30      190.79     15.81 o 
   1   1 -22      422.95      438.79     20.44 o 
  -3   2 -22      396.47      368.65     20.54 o 
  -2   2 -22      181.98      170.57     13.38 o 
  -1   2 -22      474.17      467.93     22.51 o 
   0   2 -22      168.52      177.58     13.86 o 
   1   2 -22      386.98      407.66     22.21 o 
   2   2 -22      857.58      803.12     30.50 o 
  -5   3 -22       84.70       69.31     10.60 o 
  -4   3 -22       56.97       51.19      9.62 o 
  -3   3 -22       91.66       84.60     10.92 o 
  -2   3 -22       57.12       53.36      9.19 o 
  -1   3 -22       85.25       59.05      9.62 o 
   0   3 -22       82.34       78.43     11.89 o 
   1   3 -22       69.41       73.87     11.28 o 
   2   3 -22      111.48       98.98     12.98 o 
   3   3 -22      232.89      203.58     17.19 o 
  -7   4 -22       65.30       56.60     11.62 o 
  -6   4 -22      654.48      663.16     24.95 o 
  -5   4 -22      111.15      106.79     11.96 o 
  -4   4 -22      102.40      110.47     12.58 o 
  -3   4 -22      159.61      159.86     12.29 o 
  -2   4 -22      165.63      150.15     12.85 o 
  -1   4 -22      171.62      160.30     13.65 o 
   0   4 -22       87.12       74.19     10.73 o 
   1   4 -22      147.50      132.19     13.30 o 
   2   4 -22      640.59      675.09     24.50 o 
   3   4 -22       95.65      100.54     12.23 o 
   4   4 -22       33.08       13.23      8.94 o 
  -9   5 -22      506.64      526.27     25.10 o 
  -8   5 -22      212.25      197.28     17.07 o 
  -7   5 -22      450.35      479.33     20.01 o 
  -6   5 -22      693.03      715.77     23.73 o 
  -5   5 -22      489.62      534.38     27.22 o 
  -4   5 -22      122.23      126.45     11.89 o 
  -3   5 -22      406.82      407.69     18.36 o 
  -2   5 -22      538.84      593.89     24.55 o 
  -1   5 -22       68.49       66.89     10.78 o 
   0   5 -22      329.92      323.03     18.09 o 
   1   5 -22      733.95      746.85     25.42 o 
   2   5 -22      612.70      616.20     28.90 o 
   3   5 -22      238.19      201.51     16.01 o 
   4   5 -22      479.66      483.82     22.80 o 
   5   5 -22      112.83      120.88     13.97 o 
 -11   6 -22        2.52        3.76      8.98 o 
 -10   6 -22       35.28       25.90     10.48 o 
  -9   6 -22      647.97      613.85     29.13 o 
  -8   6 -22      177.96      188.59     14.95 o 
  -7   6 -22      119.29      140.02     12.71 o 
  -6   6 -22       49.85       37.42      9.09 o 
  -5   6 -22      133.21      150.30     12.75 o 
  -4   6 -22      639.69      644.31     27.02 o 
  -3   6 -22      382.78      365.88     18.60 o 
  -2   6 -22      505.67      514.12     23.17 o 
  -1   6 -22      244.64      261.16     16.60 o 
   0   6 -22       31.42       22.91      8.98 o 
   1   6 -22      125.37      124.59     13.61 o 
   2   6 -22      124.30      110.63     14.48 o 
   3   6 -22      626.18      631.35     25.23 o 
   4   6 -22       31.07        7.04      8.82 o 
   5   6 -22        2.69        5.06      8.78 o 
   6   6 -22       49.23       51.38     12.40 o 
 -13   7 -22       65.48       59.08     12.04 o 
 -12   7 -22      308.80      315.67     22.24 o 
 -11   7 -22       77.83       63.71     13.01 o 
 -10   7 -22       95.89       91.31     13.13 o 
  -9   7 -22       52.33       35.28     10.62 o 
  -8   7 -22      717.06      733.40     27.22 o 
  -7   7 -22       48.77       50.21     10.89 o 
  -6   7 -22      230.32      260.62     19.49 o 
  -5   7 -22      589.09      619.24     23.25 o 
  -4   7 -22      207.45      247.43     17.00 o 
  -3   7 -22      339.76      332.67     20.51 o 
  -2   7 -22      694.73      747.08     28.47 o 
  -1   7 -22      263.78      328.43     18.86 o 
   0   7 -22       80.47       93.10     12.45 o 
   1   7 -22      804.35      876.73     28.60 o 
   2   7 -22       31.61       23.00      9.04 o 
   3   7 -22       76.78       66.70     11.41 o 
   4   7 -22       78.60       83.54     11.73 o 
   5   7 -22      230.56      216.01     16.24 o 
   6   7 -22      108.29      120.66     13.64 o 
   7   7 -22      161.77      152.50     15.89 o 
 -15   8 -22       38.85       41.97     11.94 o 
 -14   8 -22       83.75       87.28     13.98 o 
 -13   8 -22       68.72       59.08     12.96 o 
 -12   8 -22       37.47       48.83     11.24 o 
 -11   8 -22       24.29       20.93     10.16 o 
 -10   8 -22       83.93       60.49     16.50 o 
  -9   8 -22       39.65       24.54     10.12 o 
  -8   8 -22       53.19       50.49     11.13 o 
  -7   8 -22      453.00      446.61     21.96 o 
  -6   8 -22      479.39      478.12     22.66 o 
  -5   8 -22      510.31      539.48     29.36 o 
  -4   8 -22     1709.68     1762.82     45.93 o 
  -3   8 -22      402.43      419.93     24.86 o 
  -2   8 -22      594.72      609.81     28.82 o 
  -1   8 -22      411.15      470.91     23.73 o 
   0   8 -22       46.38       24.05      9.88 o 
   1   8 -22       71.45       72.83     12.45 o 
   2   8 -22       72.57       71.31     12.03 o 
   3   8 -22       17.50       12.99      9.50 o 
   4   8 -22       78.69       64.00     12.05 o 
   5   8 -22       46.52       37.47     11.06 o 
   6   8 -22       78.76       86.55     14.01 o 
   7   8 -22       30.43       36.77     11.91 o 
   8   8 -22        9.22        3.07     11.75 o 
 -17   9 -22       59.60       70.37     15.71 o 
 -16   9 -22      190.79      194.63     18.82 o 
 -15   9 -22      370.43      435.39     29.82 o 
 -14   9 -22      110.64      126.36     15.33 o 
 -13   9 -22       58.82       59.76     12.19 o 
 -12   9 -22      128.14       97.26     13.68 o 
 -11   9 -22      139.35      104.68     16.64 o 
 -10   9 -22       19.29       20.96     10.05 o 
  -9   9 -22      266.89      331.14     20.04 o 
  -8   9 -22      122.04       99.47     13.38 o 
  -7   9 -22      159.83      161.19     16.18 o 
  -6   9 -22     1105.83     1065.46     34.60 o 
  -5   9 -22       63.00       78.48     13.55 o 
  -4   9 -22       98.25      110.19     20.85 o 
  -3   9 -22     1463.40     1492.47     43.39 o 
  -2   9 -22      133.59      137.06     18.64 o 
  -1   9 -22      159.19      171.20     16.43 o 
   0   9 -22      220.92      189.12     15.93 o 
   1   9 -22       36.94       28.49     10.05 o 
   2   9 -22       97.35       95.13     13.11 o 
   3   9 -22       89.38       93.06     12.96 o 
   4   9 -22       58.98       37.32     10.82 o 
   5   9 -22      129.96      135.49     15.31 o 
   6   9 -22      345.31      399.80     23.90 o 
   7   9 -22      127.04       95.54     15.10 o 
   8   9 -22       51.58       43.81     14.25 o 
   9   9 -22       57.07       33.40     13.89 o 
 -18  10 -22       23.56       32.56     14.78 o 
 -17  10 -22       99.80      116.23     24.31 o 
 -16  10 -22       74.82       77.30     14.74 o 
 -15  10 -22      209.32      171.40     15.99 o 
 -14  10 -22      168.32      141.90     15.34 o 
 -13  10 -22      157.03      121.97     21.30 o 
 -12  10 -22      165.43      158.71     16.02 o 
 -11  10 -22      278.68      258.40     18.67 o 
 -10  10 -22       94.87       82.44     12.86 o 
  -9  10 -22       31.80       11.29     10.59 o 
  -8  10 -22      145.76      154.41     16.98 o 
  -7  10 -22       46.19       46.20     14.23 o 
  -6  10 -22        8.55       -8.45      8.45 o 
  -5  10 -22      163.11      169.92     15.23 o 
  -4  10 -22        6.93        1.79      9.56 o 
  -3  10 -22       82.96       84.29     13.24 o 
  -2  10 -22      243.43      235.13     24.82 o 
  -1  10 -22       56.28       38.38     11.10 o 
   0  10 -22       83.41      105.14     13.94 o 
   1  10 -22      255.42      260.58     17.96 o 
   2  10 -22      158.12      142.29     14.61 o 
   3  10 -22      159.98      132.55     14.81 o 
   4  10 -22      177.39      160.99     15.60 o 
   5  10 -22      202.92      192.26     16.56 o 
   6  10 -22      139.27      145.29     16.37 o 
   7  10 -22      158.43      165.54     21.35 o 
   8  10 -22       25.93       19.55     12.32 o 
 -18  11 -22       72.62       90.67     31.77 o 
 -17  11 -22      147.63      137.24     18.92 o 
 -16  11 -22      172.77      191.17     16.45 o 
 -15  11 -22      111.33      114.15     14.12 o 
 -14  11 -22       54.70       35.20     12.87 o 
 -13  11 -22      108.34      109.74     14.54 o 
 -12  11 -22      350.51      303.54     19.76 o 
 -11  11 -22      166.94      208.35     16.71 o 
 -10  11 -22      464.57      493.12     23.26 o 
  -9  11 -22      135.35      135.35     14.28 o 
  -8  11 -22       89.85       87.66     12.83 o 
  -7  11 -22     1546.51     1675.38     41.80 o 
  -6  11 -22      182.40      195.64     15.70 o 
  -5  11 -22      180.47      192.71     15.52 o 
  -4  11 -22     1257.93     1408.75     39.49 o 
  -3  11 -22       60.94       39.91     10.61 o 
  -2  11 -22      136.45      139.24     14.40 o 
  -1  11 -22      420.95      417.23     21.85 o 
   0  11 -22      168.02      141.69     14.64 o 
   1  11 -22      243.61      261.79     17.37 o 
   2  11 -22      106.04       96.24     12.29 o 
   3  11 -22       30.74       27.20      9.76 o 
   4  11 -22      195.76      191.88     15.39 o 
   5  11 -22      114.36      126.53     13.30 o 
   6  11 -22      163.73      168.58     16.09 o 
   7  11 -22      110.99      102.02     45.75 o 
 -17  12 -22      205.44      179.27     17.68 o 
 -16  12 -22      472.88      522.30     29.55 o 
 -15  12 -22      452.64      396.79     25.40 o 
 -14  12 -22      164.62      161.28     15.83 o 
 -13  12 -22      315.39      323.24     20.21 o 
 -12  12 -22      733.99      703.05     27.41 o 
 -11  12 -22      732.05      778.23     27.76 o 
 -10  12 -22      582.26      680.34     27.12 o 
  -9  12 -22      419.10      445.18     21.33 o 
  -8  12 -22      264.70      299.60     18.03 o 
  -7  12 -22      343.81      363.91     23.94 o 
  -6  12 -22      146.62      134.74     12.59 o 
  -5  12 -22      400.07      437.20     25.44 o 
  -4  12 -22      156.89      142.49     17.02 o 
  -3  12 -22      599.37      619.21     33.18 o 
  -2  12 -22      720.45      793.39     37.26 o 
  -1  12 -22      515.50      528.84     39.87 o 
   0  12 -22      542.33      514.07     36.89 o 
   1  12 -22      357.83      360.83     36.07 o 
   2  12 -22      172.90      169.70     19.55 o 
   3  12 -22      473.54      456.98     31.80 o 
   4  12 -22      489.95      556.63     52.49 o 
   5  12 -22      214.00      206.30     24.10 o 
 -17  13 -22       59.69       59.38     14.22 o 
 -16  13 -22       80.73       69.02     15.72 o 
 -15  13 -22       83.59       56.27     12.25 o 
 -14  13 -22      290.86      310.90     21.18 o 
 -13  13 -22       48.53       52.04     11.94 o 
 -12  13 -22      120.05       97.44     11.73 o 
 -11  13 -22       80.65       80.47     12.21 o 
 -10  13 -22       13.89       32.79     12.95 o 
  -9  13 -22       17.82       15.75     12.44 o 
  -8  13 -22       97.34       88.87     15.31 o 
  -7  13 -22       61.93       59.72     13.89 o 
  -6  13 -22      101.67       80.59     14.84 o 
  -5  13 -22      123.08      117.05     18.61 o 
  -4  13 -22       23.19       -0.52     12.08 o 
  -3  13 -22       12.17       32.16     14.17 o 
  -2  13 -22       74.51       88.65     16.94 o 
  -1  13 -22      132.85      137.00     20.08 o 
   0  13 -22       61.80       53.25     15.32 o 
   1  13 -22      280.46      268.35     29.35 o 
   2  13 -22       99.60      107.78     18.72 o 
   3  13 -22       87.06       74.83     18.04 o 
   4  13 -22       58.18       41.59     21.31 o 
 -17  14 -22      109.66      135.53     24.31 o 
 -16  14 -22      297.90      278.93     23.47 o 
 -15  14 -22       42.51       34.24     14.05 o 
 -14  14 -22      299.78      283.68     22.58 o 
 -13  14 -22      353.72      342.03     24.00 o 
 -12  14 -22      134.42      129.67     17.15 o 
 -11  14 -22      237.76      243.68     22.53 o 
 -10  14 -22      501.93      561.73     30.44 o 
  -9  14 -22      153.36      153.87     27.10 o 
  -8  14 -22       54.92       55.92     14.61 o 
  -7  14 -22      524.76      604.81     42.84 o 
  -6  14 -22       44.28       44.68     14.70 o 
  -5  14 -22      104.19      106.48     17.79 o 
  -4  14 -22      376.52      347.61     27.27 o 
  -3  14 -22      169.41      166.11     22.78 o 
  -2  14 -22       84.08       93.00     17.62 o 
  -1  14 -22      268.73      279.54     25.57 o 
   0  14 -22      198.60      209.81     23.37 o 
   1  14 -22       54.60       46.22     16.57 o 
   2  14 -22      238.39      211.59     28.70 o 
   3  14 -22      128.35      156.14     29.53 o 
 -16  15 -22      254.34      261.78     22.53 o 
 -15  15 -22      172.33      185.57     19.85 o 
 -14  15 -22      136.91      135.24     20.51 o 
 -13  15 -22      170.49      200.14     20.23 o 
 -12  15 -22      341.73      407.62     27.61 o 
 -11  15 -22       54.54       38.12     14.45 o 
 -10  15 -22      160.22      186.15     20.24 o 
  -9  15 -22      181.57      173.17     20.14 o 
  -8  15 -22      120.67      106.71     17.03 o 
  -7  15 -22       96.24       87.56     16.00 o 
  -6  15 -22      273.24      272.59     36.60 o 
  -5  15 -22      144.87      151.17     20.86 o 
  -4  15 -22       58.92       49.51     16.19 o 
  -3  15 -22      476.02      505.04     31.97 o 
  -2  15 -22      204.56      184.56     30.24 o 
  -1  15 -22      164.55      137.25     20.87 o 
   0  15 -22      181.05      233.31     31.51 o 
   1  15 -22      186.27      179.15     26.30 o 
 -15  16 -22       71.64       64.16     15.06 o 
 -14  16 -22      185.88      213.04     20.69 o 
 -13  16 -22       78.70       78.85     16.86 o 
 -12  16 -22      114.72      123.11     18.66 o 
 -11  16 -22      311.60      314.06     24.85 o 
 -10  16 -22       32.77       41.94     14.48 o 
  -9  16 -22       28.55       57.51     14.30 o 
  -8  16 -22      381.75      362.54     25.94 o 
  -7  16 -22       31.73       43.86     15.46 o 
  -6  16 -22       62.19       45.93     15.57 o 
  -5  16 -22      274.35      329.18     27.57 o 
  -4  16 -22       98.32       94.19     18.27 o 
  -3  16 -22      113.79       77.81     17.94 o 
  -2  16 -22      262.62      322.71     33.35 o 
  -1  16 -22       40.44       32.89     15.86 o 
 -14  17 -22       58.07       45.89     15.97 o 
 -13  17 -22       77.65       85.90     17.70 o 
 -12  17 -22      256.90      262.90     24.07 o 
 -11  17 -22       39.24       24.28     14.08 o 
 -10  17 -22       36.16       12.33     13.23 o 
  -9  17 -22        7.40        8.08     12.56 o 
  -8  17 -22       10.48       10.14     12.72 o 
  -7  17 -22       34.87       26.99     15.15 o 
  -6  17 -22       47.73       44.23     15.71 o 
  -5  17 -22      356.90      351.88     28.54 o 
  -4  17 -22       67.36       60.89     16.87 o 
  -3  17 -22       86.05       73.21     17.87 o 
 -11  18 -22       36.43       30.98     14.45 o 
 -10  18 -22       54.83       58.98     15.72 o 
  -9  18 -22       47.72       58.78     16.30 o 
  -8  18 -22       38.73        9.30     13.77 o 
  -7  18 -22       26.20       24.78     14.97 o 
   0   0 -21     5821.00     5944.26    146.70 o 
  -1   1 -21      761.71      762.92     22.87 o 
   0   1 -21      782.79      758.12     23.54 o 
   1   1 -21      287.23      290.83     15.91 o 
  -3   2 -21       99.14       80.94     10.03 o 
  -2   2 -21       48.91       61.73      8.96 o 
  -1   2 -21      437.26      434.67     17.47 o 
   0   2 -21       43.48       46.47      8.86 o 
   1   2 -21      107.01       85.07     11.02 o 
   2   2 -21       76.50       58.09      9.82 o 
  -5   3 -21       35.75       35.31      8.37 o 
  -4   3 -21      280.99      274.87     17.13 o 
  -3   3 -21      530.89      533.69     18.90 o 
  -2   3 -21      104.79       93.04      9.59 o 
  -1   3 -21       88.02       89.55      9.74 o 
   0   3 -21      396.53      391.34     17.56 o 
   1   3 -21      201.55      211.68     14.07 o 
   2   3 -21       29.01        7.88      7.04 o 
   3   3 -21      911.14      886.44     24.23 o 
  -7   4 -21      143.45      144.07     12.20 o 
  -6   4 -21      101.52       87.10      9.72 o 
  -5   4 -21      555.96      552.12     18.56 o 
  -4   4 -21       78.66       73.23      9.18 o 
  -3   4 -21      161.45      184.90     12.63 o 
  -2   4 -21      593.88      624.52     19.15 o 
  -1   4 -21      112.67      103.44     10.75 o 
   0   4 -21      109.98      107.63     11.28 o 
   1   4 -21      474.06      469.13     18.96 o 
   2   4 -21      120.00      124.81     14.63 o 
   3   4 -21      196.37      203.94     14.05 o 
   4   4 -21       83.03       60.77     10.41 o 
  -9   5 -21       31.30       20.28      8.89 o 
  -8   5 -21      114.45      117.93     12.02 o 
  -7   5 -21      571.75      603.82     23.23 o 
  -6   5 -21      150.47      146.96     11.60 o 
  -5   5 -21        8.04        0.95      6.33 o 
  -4   5 -21       58.67       50.58      8.39 o 
  -3   5 -21      118.04      104.91     10.47 o 
  -2   5 -21      174.21      162.99     13.61 o 
  -1   5 -21       47.86       40.23      8.61 o 
   0   5 -21       13.42       16.39      7.59 o 
   1   5 -21      141.60      127.52     12.41 o 
   2   5 -21      536.64      545.30     21.72 o 
   3   5 -21       84.02       61.93     10.29 o 
   4   5 -21       44.89       27.13      8.70 o 
   5   5 -21     2069.77     2136.18     44.68 o 
 -11   6 -21       58.80       61.31     10.74 o 
 -10   6 -21       98.19       94.07     10.19 o 
  -9   6 -21      106.87      112.72     11.77 o 
  -8   6 -21       67.12       47.36      9.43 o 
  -7   6 -21      247.49      243.86     14.33 o 
  -6   6 -21       66.00       52.26      8.92 o 
  -5   6 -21       16.33       18.89      7.55 o 
  -4   6 -21      166.96      153.73     14.17 o 
  -3   6 -21      199.84      191.99     14.40 o 
  -2   6 -21      150.51      146.16     13.73 o 
  -1   6 -21       20.01        7.26      7.31 o 
   0   6 -21       66.25       37.08      9.02 o 
   1   6 -21      195.45      169.93     12.97 o 
   2   6 -21       49.66       42.33      9.18 o 
   3   6 -21       81.73       73.26     10.71 o 
   4   6 -21      174.61      142.79     13.83 o 
   5   6 -21      109.26      122.54     14.10 o 
   6   6 -21      316.99      303.31     17.85 o 
 -13   7 -21      133.06      129.61     14.45 o 
 -12   7 -21       62.28       59.20     12.47 o 
 -11   7 -21      475.69      478.76     25.34 o 
 -10   7 -21      814.18      856.31     28.82 o 
  -9   7 -21      143.16      108.39     13.88 o 
  -8   7 -21      385.02      386.00     19.77 o 
  -7   7 -21      771.88      798.11     29.37 o 
  -6   7 -21      250.64      269.37     16.48 o 
  -5   7 -21       22.21       37.53      8.63 o 
  -4   7 -21      523.75      526.77     21.10 o 
  -3   7 -21      529.73      567.14     21.60 o 
  -2   7 -21       31.59       16.73     10.53 o 
  -1   7 -21      205.52      203.27     15.69 o 
   0   7 -21      894.91      958.08     26.14 o 
   1   7 -21      216.92      242.24     19.38 o 
   2   7 -21      183.29      193.35     14.44 o 
   3   7 -21      843.06      944.31     28.53 o 
   4   7 -21      247.54      254.72     16.63 o 
   5   7 -21       35.21       22.57      8.99 o 
   6   7 -21      108.25       95.35     13.76 o 
   7   7 -21      103.56      108.66     14.13 o 
 -15   8 -21       96.33       80.13     15.41 o 
 -14   8 -21      200.64      205.32     17.35 o 
 -13   8 -21     1149.43     1282.79     35.27 o 
 -12   8 -21       24.03       16.70      9.77 o 
 -11   8 -21      350.46      401.89     21.29 o 
 -10   8 -21      852.14      886.37     29.19 o 
  -9   8 -21       26.28       26.85      9.85 o 
  -8   8 -21      137.78      151.66     14.49 o 
  -7   8 -21      251.08      242.17     18.51 o 
  -6   8 -21       56.29       50.17     10.05 o 
  -5   8 -21      197.15      183.17     15.48 o 
  -4   8 -21      583.54      672.59     23.89 o 
  -3   8 -21      211.18      214.45     15.36 o 
  -2   8 -21       75.29       62.22     11.70 o 
  -1   8 -21      423.84      467.77     22.96 o 
   0   8 -21      131.81      139.67     13.54 o 
   1   8 -21       43.05       39.19     10.12 o 
   2   8 -21     1263.74     1269.62     34.44 o 
   3   8 -21      220.93      184.38     15.66 o 
   4   8 -21       15.16       11.43      9.28 o 
   5   8 -21     1339.51     1425.29     38.08 o 
   6   8 -21      178.14      210.72     16.11 o 
   7   8 -21       81.70       66.73     12.42 o 
   8   8 -21       23.69        8.48     10.60 o 
 -17   9 -21      136.53      147.10     18.96 o 
 -16   9 -21        8.60        9.84     10.65 o 
 -15   9 -21      657.84      764.61     29.04 o 
 -14   9 -21      419.11      428.48     21.32 o 
 -13   9 -21      150.51      146.24     14.35 o 
 -12   9 -21      213.45      216.02     16.16 o 
 -11   9 -21      337.60      336.80     19.80 o 
 -10   9 -21      142.16      134.88     14.23 o 
  -9   9 -21      121.51       99.15     14.92 o 
  -8   9 -21       70.11       39.31     12.38 o 
  -7   9 -21      445.90      480.22     21.86 o 
  -6   9 -21      263.83      280.71     17.78 o 
  -5   9 -21      404.01      415.69     20.40 o 
  -4   9 -21      591.05      616.22     23.97 o 
  -3   9 -21      224.98      231.10     17.46 o 
  -2   9 -21      395.06      374.49     20.87 o 
  -1   9 -21       77.23       73.11     11.92 o 
   0   9 -21      205.03      191.13     15.50 o 
   1   9 -21      111.41      111.36     13.21 o 
   2   9 -21      448.57      464.09     21.97 o 
   3   9 -21      207.86      211.05     16.58 o 
   4   9 -21      116.47      123.40     14.16 o 
   5   9 -21      384.94      432.24     21.99 o 
   6   9 -21      711.22      731.80     34.30 o 
   7   9 -21       17.16       18.63     11.43 o 
   8   9 -21       91.60      100.65     18.06 o 
   9   9 -21      650.37      745.89     37.43 o 
 -19  10 -21      106.47      120.06     17.76 o 
 -18  10 -21       20.12       25.96     13.80 o 
 -17  10 -21       85.09       89.67     17.14 o 
 -16  10 -21        8.12        9.47     10.10 o 
 -15  10 -21       76.68       70.28     12.11 o 
 -14  10 -21      123.23       93.66     12.93 o 
 -13  10 -21      258.48      291.00     18.35 o 
 -12  10 -21      131.03      145.29     14.82 o 
 -11  10 -21      725.81      727.12     27.48 o 
 -10  10 -21      388.94      431.19     21.67 o 
  -9  10 -21      192.15      224.94     15.81 o 
  -8  10 -21      307.23      347.21     18.37 o 
  -7  10 -21      753.73      819.79     27.94 o 
  -6  10 -21      515.92      534.01     22.74 o 
  -5  10 -21      130.19      129.26     13.31 o 
  -4  10 -21      378.18      385.01     19.49 o 
  -3  10 -21      785.77      785.72     31.68 o 
  -2  10 -21      162.16      162.05     15.58 o 
  -1  10 -21      368.23      380.97     21.19 o 
   0  10 -21      260.19      284.89     24.85 o 
   1  10 -21      558.61      590.46     25.77 o 
   2  10 -21      122.39       89.63     12.49 o 
   3  10 -21      258.47      268.88     17.78 o 
   4  10 -21      113.37      107.58     13.23 o 
   5  10 -21       73.49       72.77     12.56 o 
   6  10 -21        4.35        7.06     10.06 o 
   7  10 -21       73.98       67.15     14.35 o 
   8  10 -21       36.00       40.50     13.11 o 
   9  10 -21       62.82       49.20     14.03 o 
 -19  11 -21       71.18      109.74     18.94 o 
 -18  11 -21      228.74      236.87     23.63 o 
 -17  11 -21       85.86       86.64     14.58 o 
 -16  11 -21      119.24      135.33     14.49 o 
 -15  11 -21      168.92      181.88     16.02 o 
 -14  11 -21      426.54      477.62     27.02 o 
 -13  11 -21     1060.96     1080.67     33.59 o 
 -12  11 -21       15.51       13.52      9.82 o 
 -11  11 -21      266.84      288.88     17.89 o 
 -10  11 -21      114.02      104.78     12.26 o 
  -9  11 -21      170.40      189.66     14.75 o 
  -8  11 -21      410.23      367.66     19.83 o 
  -7  11 -21      146.02      146.07     13.75 o 
  -6  11 -21      106.83       88.62     14.53 o 
  -5  11 -21       93.88       78.99     11.72 o 
  -4  11 -21      167.87      178.15     15.26 o 
  -3  11 -21      274.42      292.51     18.50 o 
  -2  11 -21      131.48      120.42     15.10 o 
  -1  11 -21      119.68      116.80     13.11 o 
   0  11 -21      220.70      227.91     19.23 o 
   1  11 -21       14.97        5.56      8.40 o 
   2  11 -21     1204.35     1262.70     34.37 o 
   3  11 -21      452.71      526.71     22.61 o 
   4  11 -21      159.20      188.19     14.88 o 
   5  11 -21      126.73      111.30     13.71 o 
   6  11 -21      124.45      149.48     23.29 o 
   7  11 -21      216.55      214.94     32.84 o 
   8  11 -21       83.91      115.55     21.95 o 
 -19  12 -21       97.36       67.08     28.79 o 
 -18  12 -21      206.10      191.93     18.93 o 
 -17  12 -21       16.77       13.14     11.71 o 
 -16  12 -21      242.93      255.08     18.05 o 
 -15  12 -21      168.43      150.04     18.06 o 
 -14  12 -21      525.98      591.73     24.25 o 
 -13  12 -21      185.32      200.07     15.97 o 
 -12  12 -21      252.71      266.48     17.22 o 
 -11  12 -21      408.06      420.25     20.01 o 
 -10  12 -21      306.22      320.04     17.76 o 
  -9  12 -21      299.09      283.35     17.62 o 
  -8  12 -21       53.15       39.78      9.76 o 
  -7  12 -21      199.00      192.44     14.23 o 
  -6  12 -21      137.68      162.27     15.56 o 
  -5  12 -21      158.92      171.71     12.71 o 
  -4  12 -21       70.84       74.12     11.68 o 
  -3  12 -21      357.54      390.44     26.98 o 
  -2  12 -21      305.56      339.60     25.81 o 
  -1  12 -21      556.13      532.33     30.57 o 
   0  12 -21      282.51      262.95     23.72 o 
   1  12 -21      329.06      350.92     26.11 o 
   2  12 -21      593.21      631.97     30.57 o 
   3  12 -21      220.87      250.13     21.79 o 
   4  12 -21      153.83      151.71     18.82 o 
   5  12 -21       20.78       19.93     14.57 o 
   6  12 -21      233.13      227.36     27.07 o 
   7  12 -21       77.72       97.25     34.89 o 
 -18  13 -21       84.97       89.12     14.89 o 
 -17  13 -21      167.67      177.20     17.68 o 
 -16  13 -21      331.10      322.19     19.24 o 
 -15  13 -21       44.26       47.41     10.50 o 
 -14  13 -21       59.87       42.29     10.30 o 
 -13  13 -21        9.01       10.00      8.82 o 
 -12  13 -21      177.37      173.94     13.57 o 
 -11  13 -21      606.34      640.42     25.17 o 
 -10  13 -21       65.85       70.61     15.16 o 
  -9  13 -21       64.60       62.21     14.38 o 
  -8  13 -21      244.89      204.97     19.28 o 
  -7  13 -21       32.89       42.66     12.63 o 
  -6  13 -21       39.97       19.98     11.52 o 
  -5  13 -21      182.94      157.13     19.70 o 
  -4  13 -21       53.19       43.29     13.72 o 
  -3  13 -21       52.43       54.86     15.59 o 
  -2  13 -21      426.87      413.09     28.31 o 
  -1  13 -21      119.24      124.60     18.56 o 
   0  13 -21        5.19       16.87     13.28 o 
   1  13 -21      109.67       91.12     17.26 o 
   2  13 -21       38.56       39.23     13.16 o 
   3  13 -21      472.95      425.49     30.46 o 
   4  13 -21      134.83      117.85     20.27 o 
   5  13 -21       85.75       95.19     18.70 o 
 -18  14 -21      110.01      116.86     14.30 o 
 -17  14 -21      150.92      148.56     15.78 o 
 -16  14 -21      225.59      249.09     19.77 o 
 -15  14 -21       55.01       51.00     13.64 o 
 -14  14 -21      157.59      139.50     18.52 o 
 -13  14 -21      640.87      752.63     38.53 o 
 -12  14 -21       81.63       62.92     13.69 o 
 -11  14 -21      199.00      198.72     20.11 o 
 -10  14 -21       63.67       65.44     14.67 o 
  -9  14 -21       75.00       74.62     14.56 o 
  -8  14 -21      171.03      149.60     19.02 o 
  -7  14 -21        7.44       13.73     11.70 o 
  -6  14 -21      125.49      129.46     16.97 o 
  -5  14 -21       55.84       49.92     15.46 o 
  -4  14 -21       38.49       42.25     15.68 o 
  -3  14 -21      138.74      159.67     20.64 o 
  -2  14 -21      148.99      121.77     18.97 o 
  -1  14 -21      652.20      639.07     35.27 o 
   0  14 -21      179.55      170.48     21.45 o 
   1  14 -21       44.03       24.02     14.54 o 
   2  14 -21      211.20      224.52     29.33 o 
   3  14 -21       82.95       90.33     18.93 o 
   4  14 -21      113.59      112.74     20.05 o 
 -18  15 -21       65.35       54.29     39.02 o 
 -17  15 -21      165.64      144.29     19.88 o 
 -16  15 -21      319.66      347.14     23.72 o 
 -15  15 -21       21.80       26.83     12.56 o 
 -14  15 -21      212.07      224.11     20.35 o 
 -13  15 -21      210.49      265.10     22.88 o 
 -12  15 -21      107.56       99.59     16.75 o 
 -11  15 -21       41.47       37.06     13.72 o 
 -10  15 -21       43.14       31.61     12.84 o 
  -9  15 -21      107.19      126.94     17.92 o 
  -8  15 -21       13.34        6.67     11.57 o 
  -7  15 -21       12.70       12.58     11.41 o 
  -6  15 -21      115.61       94.24     17.41 o 
  -5  15 -21       33.57       25.05     13.40 o 
  -4  15 -21       53.46       45.22     15.01 o 
  -3  15 -21       81.87       87.49     17.41 o 
  -2  15 -21      270.08      242.38     23.82 o 
  -1  15 -21      152.12      144.59     20.22 o 
   0  15 -21       26.92       26.71     14.20 o 
   1  15 -21      321.31      325.85     30.94 o 
   2  15 -21      152.44      155.60     40.92 o 
   3  15 -21       32.02       24.38     34.83 o 
 -17  16 -21       51.28       42.05     15.65 o 
 -16  16 -21      137.94      149.39     18.36 o 
 -15  16 -21       86.19       51.63     14.53 o 
 -14  16 -21       38.68       31.59     13.38 o 
 -13  16 -21      142.55      152.52     19.51 o 
 -12  16 -21       32.07       19.25     18.67 o 
 -11  16 -21      595.15      726.88     34.07 o 
 -10  16 -21      129.68       97.71     19.42 o 
  -9  16 -21       19.07       30.98     13.05 o 
  -8  16 -21       28.75       46.49     14.00 o 
  -7  16 -21       34.33       30.10     12.89 o 
  -6  16 -21      106.98      118.25     18.56 o 
  -5  16 -21      607.95      636.02     36.14 o 
  -4  16 -21       63.06       37.09     17.82 o 
  -3  16 -21      262.76      218.75     24.34 o 
  -2  16 -21       43.65       71.58     16.68 o 
  -1  16 -21       81.58       84.42     17.92 o 
   0  16 -21      218.91      184.49     25.43 o 
   1  16 -21       36.29       60.17     19.06 o 
 -16  17 -21      182.76      194.79     21.82 o 
 -15  17 -21       16.02       11.38     13.59 o 
 -14  17 -21      372.40      386.24     27.55 o 
 -13  17 -21      455.47      519.14     30.66 o 
 -12  17 -21      137.04      131.16     23.01 o 
 -11  17 -21      439.76      446.46     28.33 o 
 -10  17 -21      138.63      166.28     19.63 o 
  -9  17 -21      242.28      254.94     22.51 o 
  -8  17 -21      184.75      163.88     19.48 o 
  -7  17 -21      162.93      198.53     22.42 o 
  -6  17 -21      425.90      462.98     39.09 o 
  -5  17 -21      111.77      113.34     21.56 o 
  -4  17 -21      530.23      579.68     33.65 o 
  -3  17 -21      312.80      251.33     24.77 o 
  -2  17 -21       15.23       15.16     14.53 o 
  -1  17 -21      144.16      140.99     24.32 o 
 -15  18 -21       20.81       31.34     31.71 o 
 -14  18 -21      236.36      251.82     24.02 o 
 -13  18 -21       42.97       47.13     15.47 o 
 -12  18 -21      127.20      105.30     17.94 o 
 -11  18 -21      156.70      128.54     17.82 o 
 -10  18 -21      165.06      153.95     19.46 o 
  -9  18 -21      230.38      236.04     22.29 o 
  -8  18 -21      139.73      135.43     20.17 o 
  -7  18 -21      207.13      182.58     22.27 o 
  -6  18 -21      143.99      116.92     19.70 o 
  -5  18 -21       78.19       40.34     16.54 o 
  -4  18 -21      174.96      166.35     22.82 o 
 -12  19 -21      124.83      121.84     20.48 o 
 -11  19 -21       82.41       74.81     16.20 o 
 -10  19 -21       11.39       38.34     14.13 o 
  -9  19 -21        8.18       24.41     13.19 o 
  -8  19 -21       47.38       58.98     17.13 o 
  -7  19 -21      130.23      163.70     31.80 o 
  -1   1 -20      169.16      171.09     10.05 o 
   0   1 -20      181.87      175.60     10.19 o 
   1   1 -20      162.62      201.97     10.65 o 
  -3   2 -20      127.73      117.16      9.16 o 
  -2   2 -20      931.35      923.40     19.25 o 
  -1   2 -20     1150.23     1154.08     22.58 o 
   0   2 -20      821.09      816.43     20.20 o 
   1   2 -20      103.05       84.52      8.41 o 
   2   2 -20      271.33      290.31     12.23 o 
  -5   3 -20      438.85      412.45     13.80 o 
  -4   3 -20       39.40       34.73      6.64 o 
  -3   3 -20      220.93      216.40     10.81 o 
  -2   3 -20      644.91      626.01     16.57 o 
  -1   3 -20      737.38      733.56     17.82 o 
   0   3 -20      115.13       98.32      8.59 o 
   1   3 -20       33.57       18.33      6.41 o 
   2   3 -20      366.30      379.77     14.31 o 
   3   3 -20     1861.45     1763.70     29.98 o 
  -7   4 -20      339.02      378.52     14.23 o 
  -6   4 -20      197.48      192.33     10.96 o 
  -5   4 -20     2301.42     2338.37     35.70 o 
  -4   4 -20      324.78      324.48     12.79 o 
  -3   4 -20      328.18      316.38     13.19 o 
  -2   4 -20       10.52       11.21      5.67 o 
  -1   4 -20      293.66      301.17     12.44 o 
   0   4 -20      367.47      369.28     14.63 o 
   1   4 -20     2492.49     2561.39     41.06 o 
   2   4 -20      181.26      180.74     13.21 o 
   3   4 -20      443.95      450.07     16.97 o 
   4   4 -20      183.06      177.35     13.22 o 
  -9   5 -20      339.72      348.01     14.52 o 
  -8   5 -20       80.77       78.87      8.81 o 
  -7   5 -20     1957.13     1975.76     33.77 o 
  -6   5 -20      105.90       91.55      9.18 o 
  -5   5 -20      258.07      273.97     13.03 o 
  -4   5 -20      695.85      745.73     19.46 o 
  -3   5 -20      684.54      683.44     18.26 o 
  -2   5 -20      650.12      659.46     17.32 o 
  -1   5 -20      383.57      421.19     16.57 o 
   0   5 -20      232.63      230.59     13.55 o 
   1   5 -20      141.76      145.45     11.69 o 
   2   5 -20     2142.67     2053.77     35.47 o 
   3   5 -20       41.50       53.16      8.73 o 
   4   5 -20      434.91      433.56     17.81 o 
   5   5 -20      469.83      485.65     19.55 o 
 -11   6 -20      391.16      433.87     16.88 o 
 -10   6 -20      462.44      480.60     17.38 o 
  -9   6 -20     1300.29     1313.74     27.28 o 
  -8   6 -20      151.03      157.94     11.27 o 
  -7   6 -20      792.25      833.28     28.53 o 
  -6   6 -20      692.55      687.86     19.25 o 
  -5   6 -20       38.11       23.97      6.89 o 
  -4   6 -20       26.45       35.36      7.56 o 
  -3   6 -20     1456.83     1470.28     29.47 o 
  -2   6 -20       21.27       20.40      7.12 o 
  -1   6 -20       28.64       33.70      7.27 o 
   0   6 -20      772.70      789.77     21.17 o 
   1   6 -20      799.67      825.58     24.30 o 
   2   6 -20      172.53      168.88     12.88 o 
   3   6 -20     1446.98     1493.80     32.06 o 
   4   6 -20      437.42      444.28     18.92 o 
   5   6 -20      532.82      579.10     27.20 o 
   6   6 -20      182.25      208.30     15.15 o 
 -13   7 -20      166.57      173.56     17.05 o 
 -12   7 -20      437.60      469.44     20.40 o 
 -11   7 -20       44.00       37.99      9.52 o 
 -10   7 -20      176.51      199.09     13.24 o 
  -9   7 -20      508.98      514.05     19.84 o 
  -8   7 -20      901.73      894.79     22.72 o 
  -7   7 -20      570.92      549.59     17.61 o 
  -6   7 -20      174.12      181.66     11.05 o 
  -5   7 -20      650.05      633.07     22.87 o 
  -4   7 -20       19.19       20.06      6.78 o 
  -3   7 -20       25.71        8.08      6.47 o 
  -2   7 -20      707.65      695.17     20.87 o 
  -1   7 -20      150.88      134.85     11.13 o 
   0   7 -20      623.65      613.50     19.99 o 
   1   7 -20     1303.84     1291.39     29.06 o 
   2   7 -20      542.05      521.32     20.06 o 
   3   7 -20      135.77      141.57     12.64 o 
   4   7 -20       60.20       57.42     10.06 o 
   5   7 -20      277.28      285.35     17.09 o 
   6   7 -20      200.51      185.97     14.82 o 
   7   7 -20      159.47      147.19     16.93 o 
 -15   8 -20       21.25       25.07     10.26 o 
 -14   8 -20       36.79       39.66     10.13 o 
 -13   8 -20      144.97      159.63     14.08 o 
 -12   8 -20      188.92      201.03     14.49 o 
 -11   8 -20      132.41      132.84     13.04 o 
 -10   8 -20      280.80      321.21     18.01 o 
  -9   8 -20       44.65       41.25      8.98 o 
  -8   8 -20      144.31      120.03     11.19 o 
  -7   8 -20       58.06       53.70      8.99 o 
  -6   8 -20      227.39      247.28     13.94 o 
  -5   8 -20      223.04      240.64     13.66 o 
  -4   8 -20       72.79       50.90      9.01 o 
  -3   8 -20      167.49      175.28     12.81 o 
  -2   8 -20      318.15      312.07     16.92 o 
  -1   8 -20       37.99       14.44      7.57 o 
   0   8 -20       87.69       79.63     10.20 o 
   1   8 -20       69.57       64.87      9.73 o 
   2   8 -20      390.51      365.30     17.83 o 
   3   8 -20      120.80      126.32     12.68 o 
   4   8 -20      302.25      306.10     18.17 o 
   5   8 -20      157.59      151.94     13.96 o 
   6   8 -20       31.76       46.60     10.36 o 
   7   8 -20       23.61       31.12     10.43 o 
   8   8 -20       80.64       99.48     13.70 o 
 -17   9 -20       70.41       59.24     14.80 o 
 -16   9 -20       53.37       45.39     10.95 o 
 -15   9 -20      347.30      340.92     18.63 o 
 -14   9 -20       58.88       56.97     10.47 o 
 -13   9 -20      326.83      310.32     22.96 o 
 -12   9 -20      327.75      360.99     18.96 o 
 -11   9 -20      264.99      277.12     18.38 o 
 -10   9 -20      364.02      349.93     19.29 o 
  -9   9 -20      581.54      611.21     22.75 o 
  -8   9 -20      233.94      262.55     14.74 o 
  -7   9 -20      128.73      128.69     11.89 o 
  -6   9 -20     2277.63     2403.45     45.03 o 
  -5   9 -20      120.80      110.43     11.93 o 
  -4   9 -20      164.99      173.02     13.68 o 
  -3   9 -20     2549.91     2620.33     50.31 o 
  -2   9 -20      102.31       89.96     11.88 o 
  -1   9 -20      314.38      364.66     20.59 o 
   0   9 -20      465.07      473.05     21.10 o 
   1   9 -20      406.91      437.67     20.49 o 
   2   9 -20      171.29      169.27     15.17 o 
   3   9 -20      398.56      403.86     20.34 o 
   4   9 -20      255.68      246.00     17.22 o 
   5   9 -20       33.50       42.93     10.68 o 
   6   9 -20      306.64      330.80     32.96 o 
   7   9 -20       53.14       43.70     12.15 o 
   8   9 -20       49.60       28.79     12.54 o 
   9   9 -20      355.51      330.57     32.34 o 
 -19  10 -20       21.73       24.18     12.57 o 
 -18  10 -20       64.45       62.56     15.03 o 
 -17  10 -20      332.95      345.83     23.13 o 
 -16  10 -20      150.46      142.55     14.48 o 
 -15  10 -20      114.10      115.39     15.72 o 
 -14  10 -20      129.76      151.14     14.23 o 
 -13  10 -20      316.54      282.26     17.77 o 
 -12  10 -20      595.64      655.59     23.15 o 
 -11  10 -20      298.58      307.79     17.82 o 
 -10  10 -20      260.67      298.64     17.18 o 
  -9  10 -20      204.90      206.92     14.94 o 
  -8  10 -20      851.22      847.44     26.00 o 
  -7  10 -20      792.41      847.87     27.87 o 
  -6  10 -20      869.54      850.52     27.42 o 
  -5  10 -20      431.02      421.60     19.82 o 
  -4  10 -20      863.00      824.07     26.62 o 
  -3  10 -20      707.09      746.72     27.48 o 
  -2  10 -20     1187.94     1221.25     35.28 o 
  -1  10 -20      299.71      341.73     19.63 o 
   0  10 -20      201.09      228.82     15.73 o 
   1  10 -20      375.28      379.53     28.56 o 
   2  10 -20      494.03      531.65     24.97 o 
   3  10 -20      380.73      375.97     19.74 o 
   4  10 -20      168.79      186.48     15.41 o 
   5  10 -20      155.49      154.47     14.57 o 
   6  10 -20       83.64       71.23     12.88 o 
   7  10 -20      443.74      446.32     33.92 o 
   8  10 -20       71.78       57.35     14.28 o 
   9  10 -20       36.17       69.04     14.23 o 
  10  10 -20       30.43       18.53     18.71 o 
 -20  11 -20      131.08      127.76     21.50 o 
 -19  11 -20      145.79      167.59     19.35 o 
 -18  11 -20      120.90       98.93     15.36 o 
 -17  11 -20      155.54      171.68     17.86 o 
 -16  11 -20      178.70      180.70     15.82 o 
 -15  11 -20      510.17      564.42     25.64 o 
 -14  11 -20      423.64      464.85     20.85 o 
 -13  11 -20       63.03       62.69     10.41 o 
 -12  11 -20      381.92      434.88     24.79 o 
 -11  11 -20      437.48      458.13     20.65 o 
 -10  11 -20      370.15      396.58     25.91 o 
  -9  11 -20      447.67      454.26     19.95 o 
  -8  11 -20      206.62      227.59     15.85 o 
  -7  11 -20      410.60      413.84     19.55 o 
  -6  11 -20      391.05      429.10     19.75 o 
  -5  11 -20      375.73      388.62     18.71 o 
  -4  11 -20      350.71      323.24     17.82 o 
  -3  11 -20      175.03      166.31     16.86 o 
  -2  11 -20      480.29      505.72     22.33 o 
  -1  11 -20      300.23      305.47     17.99 o 
   0  11 -20      339.63      368.60     19.82 o 
   1  11 -20      646.61      688.96     41.55 o 
   2  11 -20      123.51      122.47     12.80 o 
   3  11 -20      384.46      398.09     19.50 o 
   4  11 -20      606.57      672.21     30.46 o 
   5  11 -20      246.90      298.08     35.93 o 
   6  11 -20      211.06      209.85     28.45 o 
   7  11 -20       97.64       65.92     15.60 o 
   8  11 -20      171.01      208.02     17.70 o 
   9  11 -20      119.73      112.88     33.52 o 
 -20  12 -20       66.92       43.34     33.40 o 
 -19  12 -20       61.58       41.82     13.10 o 
 -18  12 -20      253.55      297.51     21.83 o 
 -17  12 -20      274.07      282.74     20.90 o 
 -16  12 -20      162.52      156.49     14.48 o 
 -15  12 -20      391.30      382.54     19.33 o 
 -14  12 -20      760.23      883.92     32.45 o 
 -13  12 -20      618.47      690.21     35.90 o 
 -12  12 -20      464.96      446.52     20.70 o 
 -11  12 -20      827.41      867.20     27.24 o 
 -10  12 -20      126.27      141.52     13.05 o 
  -9  12 -20      389.51      380.06     19.22 o 
  -8  12 -20      172.69      141.94     17.44 o 
  -7  12 -20       41.22       57.24     11.35 o 
  -6  12 -20     1821.43     1940.01     43.00 o 
  -5  12 -20       83.60       94.15     10.71 o 
  -4  12 -20      235.52      263.93     22.90 o 
  -3  12 -20      306.08      319.55     24.14 o 
  -2  12 -20      172.35      135.41     17.62 o 
  -1  12 -20      878.35      833.52     36.17 o 
   0  12 -20      661.96      623.88     32.09 o 
   1  12 -20      520.64      532.04     27.70 o 
   2  12 -20      838.78      885.58     34.69 o 
   3  12 -20      560.32      571.12     33.72 o 
   4  12 -20      179.88      185.23     21.28 o 
   5  12 -20      232.10      247.60     24.26 o 
   6  12 -20      216.25      218.21     38.89 o 
   7  12 -20       32.61       33.98     17.85 o 
   8  12 -20       72.54       80.60     24.43 o 
 -19  13 -20      101.43      107.08     15.96 o 
 -18  13 -20       78.57       87.80     14.23 o 
 -17  13 -20       84.28       76.09     13.37 o 
 -16  13 -20      115.05      114.77     16.99 o 
 -15  13 -20      195.37      222.45     15.31 o 
 -14  13 -20      120.90      164.89     14.28 o 
 -13  13 -20       74.11       57.21     10.36 o 
 -12  13 -20      160.71      144.13     14.62 o 
 -11  13 -20       70.70       90.28      9.99 o 
 -10  13 -20       21.99       21.28     11.80 o 
  -9  13 -20      165.32      158.95     17.93 o 
  -8  13 -20      431.26      436.66     25.06 o 
  -7  13 -20      181.09      182.79     18.21 o 
  -6  13 -20      148.76      154.96     17.00 o 
  -5  13 -20      476.47      483.24     26.15 o 
  -4  13 -20      138.45      115.75     18.00 o 
  -3  13 -20       44.38       37.88     13.49 o 
  -2  13 -20      121.43      132.33     18.12 o 
  -1  13 -20      148.33       92.55     16.60 o 
   0  13 -20       94.27       84.28     17.06 o 
   1  13 -20      100.44       99.35     17.12 o 
   2  13 -20      171.65      172.45     19.07 o 
   3  13 -20       80.00       69.54     16.24 o 
   4  13 -20       92.49       91.45     18.01 o 
   5  13 -20      118.72      131.81     19.67 o 
   6  13 -20      115.05       86.24     20.90 o 
 -19  14 -20       11.98       16.89     10.28 o 
 -18  14 -20       98.51       94.99     13.54 o 
 -17  14 -20      192.91      207.06     18.63 o 
 -16  14 -20       46.23       42.63      9.34 o 
 -15  14 -20      205.48      191.51     17.49 o 
 -14  14 -20      154.66      154.06     15.92 o 
 -13  14 -20       13.75       27.37     11.18 o 
 -12  14 -20      226.33      270.27     24.01 o 
 -11  14 -20      142.47       96.27     17.73 o 
 -10  14 -20      321.26      315.02     23.29 o 
  -9  14 -20      141.00      118.46     16.35 o 
  -8  14 -20       24.15       26.53     11.80 o 
  -7  14 -20      133.68      107.17     15.49 o 
  -6  14 -20       13.05        7.81     10.60 o 
  -5  14 -20      188.61      158.90     18.26 o 
  -4  14 -20      313.20      252.23     22.93 o 
  -3  14 -20      209.70      227.69     22.08 o 
  -2  14 -20      190.36      211.57     22.14 o 
  -1  14 -20       20.29       25.67     13.53 o 
   0  14 -20       82.70       82.75     17.11 o 
   1  14 -20      265.86      274.43     24.78 o 
   2  14 -20       42.58       26.47     15.22 o 
   3  14 -20      190.51      229.98     25.38 o 
   4  14 -20       70.26      106.73     19.68 o 
   5  14 -20       21.65       36.23     15.59 o 
 -19  15 -20      168.65      208.62     25.88 o 
 -18  15 -20      119.88      125.06     19.46 o 
 -17  15 -20      160.85      179.67     20.87 o 
 -16  15 -20       67.56       68.73     13.68 o 
 -15  15 -20      247.72      266.33     19.93 o 
 -14  15 -20      262.65      289.58     21.77 o 
 -13  15 -20      301.28      309.06     21.91 o 
 -12  15 -20     1156.11     1177.81     40.83 o 
 -11  15 -20      564.94      690.97     31.98 o 
 -10  15 -20       69.25       74.24     14.94 o 
  -9  15 -20       26.29       35.32     12.48 o 
  -8  15 -20       28.26       37.23     12.24 o 
  -7  15 -20       16.67       11.39     11.03 o 
  -6  15 -20       42.28       40.14     12.94 o 
  -5  15 -20       43.80       42.33     14.70 o 
  -4  15 -20      792.82      897.67     38.72 o 
  -3  15 -20     1056.21     1058.20     49.72 o 
  -2  15 -20      331.78      318.84     34.42 o 
  -1  15 -20      337.63      319.25     46.95 o 
   0  15 -20      286.87      303.98     25.91 o 
   1  15 -20       66.02       53.70     17.70 o 
   2  15 -20      213.86      249.29     33.10 o 
   3  15 -20       92.24      125.45     20.41 o 
   4  15 -20      136.43      155.28     21.86 o 
 -18  16 -20      149.11      181.04     21.85 o 
 -17  16 -20       55.62       64.30     16.43 o 
 -16  16 -20       38.49       22.25     11.84 o 
 -15  16 -20      103.64       82.95     15.40 o 
 -14  16 -20       39.79       26.24     12.42 o 
 -13  16 -20      237.17      286.35     26.98 o 
 -12  16 -20      204.70      197.93     20.19 o 
 -11  16 -20      127.20      155.98     18.50 o 
 -10  16 -20       84.74       65.05     15.06 o 
  -9  16 -20       62.82       64.95     14.59 o 
  -8  16 -20       95.25      101.65     15.94 o 
  -7  16 -20       71.48       73.20     14.95 o 
  -6  16 -20       54.43       49.66     13.46 o 
  -5  16 -20       86.89       95.27     17.06 o 
  -4  16 -20      114.86      116.96     18.17 o 
  -3  16 -20      255.97      226.21     22.72 o 
  -2  16 -20       24.80       21.76     13.26 o 
  -1  16 -20       61.20       47.67     14.69 o 
   0  16 -20       45.78       66.61     18.80 o 
   1  16 -20       38.38       25.34     17.24 o 
   2  16 -20      117.70      123.39     22.69 o 
 -18  17 -20      196.75      196.35     56.77 o 
 -17  17 -20      125.01      174.90     21.04 o 
 -16  17 -20      116.20      130.78     21.95 o 
 -15  17 -20       71.55       68.97     16.55 o 
 -14  17 -20       58.41       65.79     15.69 o 
 -13  17 -20       51.15       69.16     15.69 o 
 -12  17 -20      144.97      156.91     19.03 o 
 -11  17 -20       50.62       45.03     14.09 o 
 -10  17 -20       44.20       27.04     12.59 o 
  -9  17 -20      148.51      151.26     17.91 o 
  -8  17 -20       81.02       48.27     18.30 o 
  -7  17 -20       43.96       37.95     16.57 o 
  -6  17 -20       57.86       49.22     14.56 o 
  -5  17 -20      188.51      154.26     21.37 o 
  -4  17 -20       33.59       33.53     16.79 o 
  -3  17 -20      110.64       76.78     17.10 o 
  -2  17 -20       46.67       45.59     15.60 o 
  -1  17 -20      107.31       98.93     21.12 o 
   0  17 -20      204.76      207.69     27.03 o 
 -16  18 -20      116.02      136.10     22.17 o 
 -15  18 -20      110.29       93.26     17.44 o 
 -14  18 -20      137.21      143.78     19.52 o 
 -13  18 -20      152.83      189.80     20.82 o 
 -12  18 -20       87.41       83.46     16.34 o 
 -11  18 -20       93.09       70.73     15.38 o 
 -10  18 -20       23.41       28.56     13.04 o 
  -9  18 -20       73.15       46.77     25.54 o 
  -8  18 -20       19.37        5.08     12.51 o 
  -7  18 -20       86.71       69.15     15.30 o 
  -6  18 -20       64.34       48.65     15.48 o 
  -5  18 -20      147.19      117.51     19.27 o 
  -4  18 -20       76.58       78.62     17.21 o 
  -3  18 -20      128.53      103.42     18.36 o 
  -2  18 -20      179.58      153.96     24.57 o 
 -15  19 -20      202.68      209.11     24.55 o 
 -14  19 -20      151.44      123.04     18.74 o 
 -13  19 -20       96.52       92.28     17.01 o 
 -12  19 -20       77.48       66.65     15.77 o 
 -11  19 -20      242.06      278.04     23.55 o 
 -10  19 -20       94.28      125.11     18.50 o 
  -9  19 -20      137.54      108.21     17.37 o 
  -8  19 -20      275.13      230.67     21.58 o 
  -7  19 -20       50.48       35.21     14.99 o 
  -6  19 -20      127.99       98.68     18.52 o 
  -5  19 -20      101.77       94.83     24.43 o 
  -4  19 -20      148.19      158.57     23.92 o 
 -12  20 -20      202.09      186.15     23.12 o 
 -11  20 -20       65.06       74.83     16.09 o 
 -10  20 -20      134.68      148.67     18.89 o 
  -9  20 -20      120.66       97.01     16.74 o 
  -8  20 -20      134.13      140.41     18.94 o 
  -1   1 -19       25.66       22.53      5.29 o 
   0   1 -19       27.18       30.47      5.48 o 
   1   1 -19     5439.05     5048.06     57.23 o 
  -3   2 -19      623.98      615.70     14.63 o 
  -2   2 -19      729.75      685.87     15.95 o 
  -1   2 -19      595.96      598.48     15.68 o 
   0   2 -19      623.24      605.57     15.18 o 
   1   2 -19      601.19      638.01     15.32 o 
   2   2 -19      253.54      270.17     10.86 o 
  -5   3 -19      633.24      610.03     15.39 o 
  -4   3 -19      267.45      233.37     10.76 o 
  -3   3 -19      185.39      149.73      9.33 o 
  -2   3 -19       51.31       39.67      6.19 o 
  -1   3 -19       48.55       35.70      6.26 o 
   0   3 -19      162.76      138.39      9.10 o 
   1   3 -19      347.50      322.57     12.78 o 
   2   3 -19      502.79      494.75     14.43 o 
   3   3 -19       98.51       99.54      7.88 o 
  -7   4 -19       97.71      102.18      7.83 o 
  -6   4 -19      691.09      648.80     16.08 o 
  -5   4 -19     1677.14     1600.41     28.93 o 
  -4   4 -19      844.52      808.94     18.34 o 
  -3   4 -19      741.72      791.53     18.09 o 
  -2   4 -19      491.81      428.37     13.71 o 
  -1   4 -19      909.23      934.15     19.57 o 
   0   4 -19      720.57      715.49     17.93 o 
   1   4 -19     1022.50     1034.09     21.94 o 
   2   4 -19      875.93      843.11     19.07 o 
   3   4 -19       61.94       48.10      6.35 o 
   4   4 -19       74.50       64.08      6.89 o 
  -9   5 -19       74.65       70.98      7.33 o 
  -8   5 -19       48.26       47.61      6.52 o 
  -7   5 -19      548.94      557.08     17.35 o 
  -6   5 -19      935.63      931.84     19.61 o 
  -5   5 -19      437.02      424.80     13.85 o 
  -4   5 -19     1159.94     1114.73     21.91 o 
  -3   5 -19     2149.46     2118.70     33.75 o 
  -2   5 -19     2220.50     2208.79     33.21 o 
  -1   5 -19      728.62      705.72     17.10 o 
   0   5 -19      417.71      391.23     14.00 o 
   1   5 -19      918.94      922.50     20.62 o 
   2   5 -19      449.21      429.24     14.20 o 
   3   5 -19       53.50       53.09      7.25 o 
   4   5 -19       39.82       37.43      6.27 o 
   5   5 -19     1860.34     1931.25     31.98 o 
 -11   6 -19      263.96      238.70     13.09 o 
 -10   6 -19      411.16      404.16     14.62 o 
  -9   6 -19     1291.06     1319.95     27.03 o 
  -8   6 -19       63.49       49.48      6.69 o 
  -7   6 -19       74.04       63.62      7.48 o 
  -6   6 -19      646.81      647.70     16.85 o 
  -5   6 -19       11.92        8.43      5.47 o 
  -4   6 -19        9.32        4.61      5.34 o 
  -3   6 -19      406.70      342.83     12.69 o 
  -2   6 -19       17.78        8.73      5.27 o 
  -1   6 -19       24.94       22.03      6.12 o 
   0   6 -19      931.73      902.53     20.40 o 
   1   6 -19      106.71       91.60      8.27 o 
   2   6 -19       45.84       32.92      6.66 o 
   3   6 -19     1089.23     1149.63     23.98 o 
   4   6 -19      412.18      381.87     16.62 o 
   5   6 -19      210.85      220.02     14.94 o 
   6   6 -19     3855.40     4030.22     57.59 o 
 -13   7 -19      199.80      203.40     13.97 o 
 -12   7 -19      510.46      540.39     18.25 o 
 -11   7 -19      384.11      411.53     15.94 o 
 -10   7 -19       51.69       44.26      7.70 o 
  -9   7 -19      110.06       84.05      8.24 o 
  -8   7 -19      262.59      268.88     12.43 o 
  -7   7 -19      122.09      121.59      9.31 o 
  -6   7 -19      823.79      816.03     18.14 o 
  -5   7 -19     1775.60     1737.37     27.93 o 
  -4   7 -19      786.21      789.77     18.24 o 
  -3   7 -19      675.85      668.38     17.69 o 
  -2   7 -19     1947.48     1880.23     31.50 o 
  -1   7 -19      886.09      866.44     19.99 o 
   0   7 -19       69.91       67.06      7.99 o 
   1   7 -19      263.14      242.76     12.26 o 
   2   7 -19       83.61       72.50      8.59 o 
   3   7 -19       80.82       64.28      8.79 o 
   4   7 -19      385.25      431.46     17.60 o 
   5   7 -19      515.55      534.78     21.08 o 
   6   7 -19      332.26      333.78     17.86 o 
   7   7 -19      682.17      678.86     26.39 o 
 -15   8 -19      158.47      133.02     13.00 o 
 -14   8 -19      151.19      154.69     13.44 o 
 -13   8 -19      856.14      865.18     25.71 o 
 -12   8 -19      115.09       95.30     10.40 o 
 -11   8 -19      195.17      183.17     11.94 o 
 -10   8 -19     1843.30     1856.90     36.39 o 
  -9   8 -19       56.34       38.84      7.38 o 
  -8   8 -19       89.13       88.95      8.94 o 
  -7   8 -19      657.28      673.78     18.88 o 
  -6   8 -19      214.40      204.75     11.30 o 
  -5   8 -19      279.95      290.88     15.47 o 
  -4   8 -19      172.03      149.66     10.94 o 
  -3   8 -19      235.90      257.40     13.03 o 
  -2   8 -19      301.66      294.80     13.80 o 
  -1   8 -19      749.54      716.73     19.17 o 
   0   8 -19      132.00      147.20     11.43 o 
   1   8 -19       84.32      100.71      9.97 o 
   2   8 -19     1641.73     1595.22     32.65 o 
   3   8 -19      164.23      150.77     11.95 o 
   4   8 -19      179.96      171.97     13.62 o 
   5   8 -19      611.35      613.78     28.93 o 
   6   8 -19      104.02      108.32     12.23 o 
   7   8 -19      155.79      135.02     18.34 o 
   8   8 -19       89.11       72.93     12.11 o 
 -17   9 -19       10.22        5.44     17.23 o 
 -16   9 -19      695.97      745.23     25.28 o 
 -15   9 -19      141.74      147.23     18.63 o 
 -14   9 -19      133.95      138.35     12.99 o 
 -13   9 -19      348.38      355.38     17.75 o 
 -12   9 -19      762.10      741.33     26.89 o 
 -11   9 -19      112.75      111.64     10.93 o 
 -10   9 -19      167.52      166.15     12.59 o 
  -9   9 -19      378.97      443.10     17.58 o 
  -8   9 -19      324.97      318.78     15.20 o 
  -7   9 -19      109.33      119.14     10.52 o 
  -6   9 -19      350.57      383.06     16.07 o 
  -5   9 -19      139.93      144.22     11.65 o 
  -4   9 -19      104.43       95.18     10.15 o 
  -3   9 -19      266.97      311.28     15.12 o 
  -2   9 -19      183.55      177.81     13.44 o 
  -1   9 -19      226.44      225.18     15.74 o 
   0   9 -19      426.89      459.30     19.21 o 
   1   9 -19      233.01      244.03     16.04 o 
   2   9 -19      161.25      163.95     13.71 o 
   3   9 -19      592.48      553.12     22.71 o 
   4   9 -19      292.25      304.08     20.92 o 
   5   9 -19      216.94      241.98     21.02 o 
   6   9 -19      253.10      258.12     17.41 o 
   7   9 -19      428.14      422.01     23.06 o 
   8   9 -19        7.87        9.53     11.46 o 
   9   9 -19       92.89      125.02     17.12 o 
 -19  10 -19      538.57      605.40     33.81 o 
 -18  10 -19       28.71       17.04     11.49 o 
 -17  10 -19       21.33       27.30     12.91 o 
 -16  10 -19      133.51      145.50     13.52 o 
 -15  10 -19       27.45       12.36      8.73 o 
 -14  10 -19      810.06      861.49     26.50 o 
 -13  10 -19      139.59       99.97     11.93 o 
 -12  10 -19      247.98      267.96     15.75 o 
 -11  10 -19      266.58      261.68     15.22 o 
 -10  10 -19       44.36       51.20      9.72 o 
  -9  10 -19      148.00      146.83     11.53 o 
  -8  10 -19       65.92       54.87      9.78 o 
  -7  10 -19       13.27        2.80      9.44 o 
  -6  10 -19       50.57       44.15      8.87 o 
  -5  10 -19      362.17      400.02     17.84 o 
  -4  10 -19       57.77       54.98      9.44 o 
  -3  10 -19       11.47        8.19      7.00 o 
  -2  10 -19       32.85       36.04      8.84 o 
  -1  10 -19       80.39       62.39     10.97 o 
   0  10 -19       39.31       21.98      8.42 o 
   1  10 -19      465.83      475.73     20.51 o 
   2  10 -19      384.13      399.32     20.03 o 
   3  10 -19      140.92      124.79     12.90 o 
   4  10 -19      780.36      828.97     27.22 o 
   5  10 -19       37.79       31.57     10.11 o 
   6  10 -19      215.00      202.48     17.25 o 
   7  10 -19       35.86       47.57     16.94 o 
   8  10 -19       17.15        8.85     11.12 o 
   9  10 -19      859.14     1032.88     48.49 o 
  10  10 -19        3.27        4.28     11.17 o 
 -21  11 -19      101.18      126.37     35.62 o 
 -20  11 -19      181.56      204.59     20.41 o 
 -19  11 -19      155.89      141.10     17.87 o 
 -18  11 -19       37.44       28.49     11.79 o 
 -17  11 -19       89.99       86.48     14.74 o 
 -16  11 -19      429.82      464.44     20.92 o 
 -15  11 -19       10.80        6.05      8.78 o 
 -14  11 -19       38.73       35.80      9.53 o 
 -13  11 -19     2107.38     2174.58     43.78 o 
 -12  11 -19      368.34      398.61     18.20 o 
 -11  11 -19      154.14      136.21     15.79 o 
 -10  11 -19     2455.93     2555.27     49.79 o 
  -9  11 -19      494.37      532.62     20.44 o 
  -8  11 -19      396.25      395.89     19.13 o 
  -7  11 -19      133.10      127.38     13.32 o 
  -6  11 -19      322.99      275.38     16.07 o 
  -5  11 -19      205.44      207.55     14.22 o 
  -4  11 -19      219.92      210.58     15.18 o 
  -3  11 -19      433.76      448.12     20.31 o 
  -2  11 -19      608.23      615.20     23.66 o 
  -1  11 -19     2190.12     2240.27     49.80 o 
   0  11 -19      123.22      113.29     12.25 o 
   1  11 -19      257.69      257.91     15.85 o 
   2  11 -19     1894.96     1924.17     42.86 o 
   3  11 -19       30.43       11.84      8.40 o 
   4  11 -19        6.20       14.01      8.49 o 
   5  11 -19      331.20      392.98     20.60 o 
   6  11 -19       69.64       75.93     12.25 o 
   7  11 -19       69.87       88.96     13.42 o 
   8  11 -19       99.78       97.05     14.28 o 
   9  11 -19      112.17       97.56     17.76 o 
  10  11 -19       69.09       21.76     25.80 o 
 -20  12 -19      112.93      119.39     17.23 o 
 -19  12 -19      251.05      220.07     19.35 o 
 -18  12 -19      113.77      120.83     15.85 o 
 -17  12 -19       76.37       63.79     12.61 o 
 -16  12 -19       69.86       49.74     10.53 o 
 -15  12 -19       65.03       47.37     10.21 o 
 -14  12 -19       45.27       32.96      9.40 o 
 -13  12 -19       74.69       76.03     10.86 o 
 -12  12 -19       99.99      108.29     11.32 o 
 -11  12 -19      132.57       99.90     11.29 o 
 -10  12 -19      644.27      615.09     23.89 o 
  -9  12 -19      278.58      273.80     16.96 o 
  -8  12 -19      404.22      442.15     19.19 o 
  -7  12 -19      351.69      355.91     16.89 o 
  -6  12 -19       65.92       58.48      8.82 o 
  -5  12 -19      450.23      461.72     25.65 o 
  -4  12 -19      327.73      334.89     24.50 o 
  -3  12 -19      327.22      331.63     23.53 o 
  -2  12 -19      638.11      618.42     30.69 o 
  -1  12 -19      197.26      192.47     19.77 o 
   0  12 -19       90.07       78.15     14.81 o 
   1  12 -19       88.65       96.19     15.12 o 
   2  12 -19       46.37       61.45     13.49 o 
   3  12 -19       44.45       16.18     11.36 o 
   4  12 -19       63.93       61.06     15.64 o 
   5  12 -19       71.48       70.57     16.35 o 
   6  12 -19       66.14       54.68     16.20 o 
   7  12 -19      183.37      178.98     24.50 o 
   8  12 -19      197.49      181.89     26.38 o 
 -20  13 -19       41.50       47.60     12.73 o 
 -19  13 -19      252.43      241.50     22.64 o 
 -18  13 -19      131.91      140.75     15.59 o 
 -17  13 -19      131.07      141.68     15.37 o 
 -16  13 -19       24.66       23.29      9.41 o 
 -15  13 -19      172.12      182.37     14.02 o 
 -14  13 -19      400.26      408.30     18.51 o 
 -13  13 -19      115.73       94.03     10.55 o 
 -12  13 -19      312.53      341.93     19.42 o 
 -11  13 -19       72.03       76.95      9.29 o 
 -10  13 -19      208.39      177.10     18.91 o 
  -9  13 -19      161.42      147.62     16.80 o 
  -8  13 -19      122.28      149.90     16.32 o 
  -7  13 -19      231.35      261.32     19.85 o 
  -6  13 -19      164.73      159.33     17.05 o 
  -5  13 -19       63.48       51.15     14.40 o 
  -4  13 -19      301.45      269.03     20.61 o 
  -3  13 -19      165.58      164.76     19.13 o 
  -2  13 -19       47.97       58.29     14.41 o 
  -1  13 -19      227.55      196.35     20.52 o 
   0  13 -19      111.69       76.21     16.22 o 
   1  13 -19      477.83      443.51     28.22 o 
   2  13 -19       93.53       79.18     14.76 o 
   3  13 -19       42.59       25.42     14.39 o 
   4  13 -19      110.95       80.83     16.86 o 
   5  13 -19      208.95      202.96     20.46 o 
   6  13 -19      162.07      144.62     21.63 o 
   7  13 -19       38.23       16.26     14.75 o 
 -20  14 -19      103.26      112.39     14.49 o 
 -19  14 -19       83.35       93.51     13.90 o 
 -18  14 -19      258.51      256.51     18.07 o 
 -17  14 -19      152.53      149.94     19.37 o 
 -16  14 -19      390.21      401.43     18.09 o 
 -15  14 -19      441.92      456.80     17.86 o 
 -14  14 -19      732.16      759.50     28.84 o 
 -13  14 -19     1048.04     1108.92     33.08 o 
 -12  14 -19      745.73      759.60     29.82 o 
 -11  14 -19      218.44      186.50     18.58 o 
 -10  14 -19      248.65      268.56     32.75 o 
  -9  14 -19      161.78      130.72     16.09 o 
  -8  14 -19      292.92      287.67     21.45 o 
  -7  14 -19       31.19       38.27     12.02 o 
  -6  14 -19      258.53      281.25     23.02 o 
  -5  14 -19      176.64      183.83     19.26 o 
  -4  14 -19      148.29      176.85     19.01 o 
  -3  14 -19      258.95      297.09     23.66 o 
  -2  14 -19      746.49      830.72     36.46 o 
  -1  14 -19      929.97     1008.13     44.36 o 
   0  14 -19      653.07      737.62     39.12 o 
   1  14 -19      606.58      700.32     47.42 o 
   2  14 -19      215.31      204.20     22.01 o 
   3  14 -19      106.23      110.19     16.89 o 
   4  14 -19      247.81      248.21     26.51 o 
   5  14 -19       70.30       53.01     15.62 o 
   6  14 -19      108.97       97.93     19.56 o 
 -20  15 -19      110.77      141.84     19.94 o 
 -19  15 -19       99.78       93.60     17.70 o 
 -18  15 -19      119.09      119.46     18.52 o 
 -17  15 -19       34.23       23.79     13.15 o 
 -16  15 -19      140.52      154.93     16.90 o 
 -15  15 -19      188.17      186.38     17.21 o 
 -14  15 -19      426.87      425.25     23.16 o 
 -13  15 -19      699.06      681.42     29.44 o 
 -12  15 -19      213.34      223.66     20.83 o 
 -11  15 -19      278.35      299.68     22.62 o 
 -10  15 -19      673.24      692.13     30.98 o 
  -9  15 -19       49.54       89.12     14.63 o 
  -8  15 -19       51.85       56.72     13.39 o 
  -7  15 -19       92.42       87.01     14.85 o 
  -6  15 -19       64.65       61.58     13.71 o 
  -5  15 -19      431.75      433.67     24.98 o 
  -4  15 -19      427.61      451.44     38.66 o 
  -3  15 -19      162.18      154.04     22.29 o 
  -2  15 -19      404.73      357.39     26.31 o 
  -1  15 -19      579.13      597.39     32.41 o 
   0  15 -19      276.97      308.06     25.39 o 
   1  15 -19      142.35      113.03     22.24 o 
   2  15 -19       32.57       39.77     15.41 o 
   3  15 -19       85.01       82.61     16.46 o 
   4  15 -19       97.46      122.12     18.81 o 
   5  15 -19       88.89       76.85     16.80 o 
 -19  16 -19      182.59      161.33     20.92 o 
 -18  16 -19       11.47       44.06     15.46 o 
 -17  16 -19       24.69       32.18     14.41 o 
 -16  16 -19       32.28       40.91     13.16 o 
 -15  16 -19      232.83      242.29     19.14 o 
 -14  16 -19      299.26      302.77     24.11 o 
 -13  16 -19      261.44      272.59     22.65 o 
 -12  16 -19       95.41      119.23     16.85 o 
 -11  16 -19      185.32      180.52     20.86 o 
 -10  16 -19      245.90      233.92     20.65 o 
  -9  16 -19      310.05      297.70     29.40 o 
  -8  16 -19       11.04       -0.71     10.65 o 
  -7  16 -19      160.24      178.90     18.15 o 
  -6  16 -19      457.71      475.98     26.66 o 
  -5  16 -19      248.11      236.91     22.57 o 
  -4  16 -19      148.48      150.77     19.37 o 
  -3  16 -19      398.50      376.17     27.02 o 
  -2  16 -19      290.18      306.94     25.42 o 
  -1  16 -19      155.56      158.29     22.48 o 
   0  16 -19       41.96       28.61     15.59 o 
   1  16 -19       33.82       34.12     15.09 o 
   2  16 -19       22.61       15.34     14.49 o 
   3  16 -19      276.03      310.38     25.14 o 
 -19  17 -19      147.54      125.21     19.76 o 
 -18  17 -19      150.63      185.49     21.71 o 
 -17  17 -19      188.89      200.94     22.26 o 
 -16  17 -19       68.23       85.37     15.38 o 
 -15  17 -19      164.56      183.37     17.81 o 
 -14  17 -19      239.60      229.22     22.19 o 
 -13  17 -19      288.05      351.29     31.89 o 
 -12  17 -19      110.08      130.92     17.63 o 
 -11  17 -19       60.25       80.86     15.35 o 
 -10  17 -19       25.09       20.37     12.57 o 
  -9  17 -19       62.56       63.69     13.99 o 
  -8  17 -19      121.57      130.83     19.08 o 
  -7  17 -19       16.21       11.94     11.39 o 
  -6  17 -19       68.82       66.79     14.29 o 
  -5  17 -19      130.62      125.78     18.09 o 
  -4  17 -19      319.18      399.84     29.18 o 
  -3  17 -19      194.11      203.42     21.71 o 
  -2  17 -19      147.80      153.32     20.07 o 
  -1  17 -19       41.38       53.15     17.97 o 
   0  17 -19      196.17      180.30     24.45 o 
   1  17 -19      132.25      149.21     21.83 o 
   2  17 -19      248.11      212.99     34.59 o 
 -18  18 -19      266.35      252.41     24.31 o 
 -17  18 -19       23.29       31.88     15.26 o 
 -16  18 -19       55.89       48.83     15.42 o 
 -15  18 -19      230.43      301.75     26.57 o 
 -14  18 -19      109.98      100.95     17.45 o 
 -13  18 -19      148.98      160.52     18.77 o 
 -12  18 -19      245.14      198.28     20.44 o 
 -11  18 -19       90.75       62.03     21.86 o 
 -10  18 -19       42.44       26.40     12.40 o 
  -9  18 -19      137.59      106.16     16.11 o 
  -8  18 -19       41.77       33.47     12.89 o 
  -7  18 -19       75.35       75.65     19.17 o 
  -6  18 -19      203.16      191.72     21.20 o 
  -5  18 -19       77.40      104.33     17.73 o 
  -4  18 -19      122.17      137.33     19.06 o 
  -3  18 -19      379.28      369.55     31.35 o 
  -2  18 -19       72.58       74.74     19.04 o 
  -1  18 -19       13.55        7.10     15.79 o 
   0  18 -19      233.85      247.35     25.82 o 
 -17  19 -19      108.22      129.03     22.04 o 
 -16  19 -19      128.48      112.83     39.55 o 
 -15  19 -19       83.73       68.08     17.41 o 
 -14  19 -19      638.11      646.12     35.79 o 
 -13  19 -19      117.15      149.31     26.52 o 
 -12  19 -19       68.22       74.63     15.79 o 
 -11  19 -19      494.51      502.06     38.14 o 
 -10  19 -19       39.43       22.12     13.00 o 
  -9  19 -19       66.62       76.22     15.67 o 
  -8  19 -19      481.31      493.10     28.18 o 
  -7  19 -19       49.44       52.35     18.55 o 
  -6  19 -19      217.62      207.05     22.59 o 
  -5  19 -19      632.70      612.07     39.38 o 
  -4  19 -19       45.83       53.66     17.41 o 
  -3  19 -19      104.25       90.26     25.19 o 
  -2  19 -19      116.11      157.47     23.71 o 
 -15  20 -19       57.55       52.90     17.31 o 
 -14  20 -19       76.97       56.44     16.98 o 
 -13  20 -19       22.35       22.98     14.68 o 
 -12  20 -19       39.20       38.66     14.30 o 
 -11  20 -19       23.74        2.61     11.98 o 
 -10  20 -19       73.75       93.82     15.86 o 
  -9  20 -19       21.12       34.97     13.24 o 
  -8  20 -19       41.56       21.35     12.85 o 
  -7  20 -19       16.85       14.88     13.35 o 
  -6  20 -19       40.89       54.17     15.66 o 
  -5  20 -19       83.43       57.19     18.59 o 
 -11  21 -19      155.74      143.92     25.04 o 
 -10  21 -19       85.77      103.94     23.13 o 
   0   0 -18     4139.58     4206.46     79.77 o 
  -1   1 -18      102.34      113.79      7.09 o 
   0   1 -18      110.12      117.90      7.08 o 
   1   1 -18      322.10      310.27      9.70 o 
  -3   2 -18     1064.29      988.42     20.49 o 
  -2   2 -18       52.89       48.06      6.02 o 
  -1   2 -18     8816.20     8595.08     85.08 o 
   0   2 -18       32.92       37.11      5.35 o 
   1   2 -18     1066.92     1004.39     18.08 o 
   2   2 -18      292.75      268.96     11.13 o 
  -5   3 -18      443.92      396.45     12.31 o 
  -4   3 -18       52.70       43.43      6.01 o 
  -3   3 -18      764.11      692.48     15.41 o 
  -2   3 -18      215.91      224.11      9.84 o 
  -1   3 -18      278.16      284.72     10.38 o 
   0   3 -18      867.72      771.97     16.64 o 
   1   3 -18       42.20       32.78      6.01 o 
   2   3 -18      488.96      466.78     12.75 o 
   3   3 -18      342.72      315.86     11.00 o 
  -7   4 -18     2131.13     2062.59     29.18 o 
  -6   4 -18      659.24      628.44     14.76 o 
  -5   4 -18      780.82      745.72     16.30 o 
  -4   4 -18      132.52      128.68      8.34 o 
  -3   4 -18      527.39      534.11     14.01 o 
  -2   4 -18      280.18      277.35     10.66 o 
  -1   4 -18      523.00      501.31     14.59 o 
   0   4 -18      189.63      192.53      9.31 o 
   1   4 -18      832.95      781.08     17.28 o 
   2   4 -18      563.60      541.81     14.15 o 
   3   4 -18     2066.68     2013.32     28.70 o 
   4   4 -18     1032.87     1076.27     19.77 o 
  -9   5 -18      338.11      339.46     11.91 o 
  -8   5 -18      147.69      148.08      8.82 o 
  -7   5 -18      435.23      424.15     12.55 o 
  -6   5 -18       86.87       72.44      7.10 o 
  -5   5 -18      331.53      315.47     11.64 o 
  -4   5 -18     5844.69     5467.39     64.82 o 
  -3   5 -18     1285.69     1210.75     21.38 o 
  -2   5 -18     1076.09     1034.44     19.56 o 
  -1   5 -18     6065.69     5733.12     66.92 o 
   0   5 -18      315.88      295.92     11.62 o 
   1   5 -18      141.80      125.56      8.55 o 
   2   5 -18      286.63      265.58     11.15 o 
   3   5 -18      171.26      176.43     10.80 o 
   4   5 -18      282.34      288.76     11.09 o 
   5   5 -18     1406.71     1513.71     24.66 o 
 -11   6 -18      149.88      142.60      9.14 o 
 -10   6 -18       44.83       26.99      5.96 o 
  -9   6 -18      200.98      223.04     10.04 o 
  -8   6 -18      379.06      404.62     12.60 o 
  -7   6 -18      780.50      790.75     16.59 o 
  -6   6 -18     1376.70     1351.02     23.35 o 
  -5   6 -18      117.15       99.44      7.67 o 
  -4   6 -18       38.53       26.40      5.83 o 
  -3   6 -18       56.92       53.10      6.61 o 
  -2   6 -18       56.19       48.30      6.56 o 
  -1   6 -18      126.80      115.72      8.36 o 
   0   6 -18     1886.47     1838.38     29.32 o 
   1   6 -18      889.39      862.73     19.00 o 
   2   6 -18      365.45      427.68     14.29 o 
   3   6 -18      258.34      270.25     12.92 o 
   4   6 -18       83.27       70.89      7.42 o 
   5   6 -18      227.97      216.90     10.71 o 
   6   6 -18       37.57       46.00      7.71 o 
 -13   7 -18       40.76       25.20      7.58 o 
 -12   7 -18       77.05       60.37      7.95 o 
 -11   7 -18      136.61      137.57      9.50 o 
 -10   7 -18      318.97      298.45     11.50 o 
  -9   7 -18      362.29      331.76     11.42 o 
  -8   7 -18      278.21      260.29     11.39 o 
  -7   7 -18      795.85      744.15     17.02 o 
  -6   7 -18      522.33      513.12     14.24 o 
  -5   7 -18      244.46      244.21     10.47 o 
  -4   7 -18      415.38      426.81     13.07 o 
  -3   7 -18      459.02      432.95     13.97 o 
  -2   7 -18      315.77      298.41     11.59 o 
  -1   7 -18      583.16      572.11     16.15 o 
   0   7 -18      674.42      673.63     17.19 o 
   1   7 -18      214.71      189.62     10.15 o 
   2   7 -18      482.33      457.64     14.65 o 
   3   7 -18      256.37      241.96     11.63 o 
   4   7 -18      201.22      194.93     11.59 o 
   5   7 -18       72.05       65.14     11.22 o 
   6   7 -18       45.23       27.93      7.64 o 
   7   7 -18        7.67        6.66      7.33 o 
 -15   8 -18       83.89       85.15     10.96 o 
 -14   8 -18      128.76      127.63     12.16 o 
 -13   8 -18      200.21      191.66     13.06 o 
 -12   8 -18      184.47      182.79     13.52 o 
 -11   8 -18       44.51       38.16      7.23 o 
 -10   8 -18      406.20      384.59     13.34 o 
  -9   8 -18       33.16       26.10      6.04 o 
  -8   8 -18      237.44      250.39     12.50 o 
  -7   8 -18      430.83      422.60     13.97 o 
  -6   8 -18       27.70       27.58      6.01 o 
  -5   8 -18      121.28      105.43      8.18 o 
  -4   8 -18      755.96      657.80     18.04 o 
  -3   8 -18       91.12       83.74      7.92 o 
  -2   8 -18       49.70       44.36      6.59 o 
  -1   8 -18      412.80      406.47     13.88 o 
   0   8 -18      160.95      157.85      9.95 o 
   1   8 -18       25.37       21.15      5.97 o 
   2   8 -18      521.44      528.29     16.74 o 
   3   8 -18       53.39       51.86      7.81 o 
   4   8 -18      135.03      117.24     10.07 o 
   5   8 -18      243.43      247.64     15.32 o 
   6   8 -18      116.55      100.05     11.90 o 
   7   8 -18       49.36       42.75      9.35 o 
   8   8 -18       33.13       17.39      9.10 o 
 -17   9 -18       52.47       46.91     11.76 o 
 -16   9 -18      246.68      256.69     16.17 o 
 -15   9 -18      298.21      306.25     16.14 o 
 -14   9 -18      330.77      331.91     18.74 o 
 -13   9 -18      236.36      219.79     13.22 o 
 -12   9 -18      721.24      769.67     20.28 o 
 -11   9 -18      161.26      146.08     10.93 o 
 -10   9 -18      163.13      126.64      9.92 o 
  -9   9 -18      366.16      372.88     13.54 o 
  -8   9 -18       60.74       53.14      7.52 o 
  -7   9 -18      194.65      193.99     10.45 o 
  -6   9 -18      610.11      614.62     16.37 o 
  -5   9 -18       81.63       74.16      7.99 o 
  -4   9 -18       81.52       79.41      8.11 o 
  -3   9 -18      961.75      951.43     21.70 o 
  -2   9 -18      260.88      247.84     16.38 o 
  -1   9 -18       89.90       74.37      8.43 o 
   0   9 -18      485.76      485.52     19.31 o 
   1   9 -18      244.68      220.06     12.77 o 
   2   9 -18      206.23      205.19     13.26 o 
   3   9 -18      527.53      517.54     20.11 o 
   4   9 -18      117.05      142.62     15.12 o 
   5   9 -18      380.47      375.97     21.62 o 
   6   9 -18      181.00      206.55     16.99 o 
   7   9 -18      179.71      181.63     21.25 o 
   8   9 -18       49.97       33.99     11.62 o 
   9   9 -18      812.42      884.94     35.40 o 
 -19  10 -18       14.60       27.05     11.88 o 
 -18  10 -18      627.77      611.71     26.65 o 
 -17  10 -18      170.48      142.40     14.45 o 
 -16  10 -18      214.93      228.48     14.79 o 
 -15  10 -18     1243.21     1277.37     30.55 o 
 -14  10 -18      661.62      703.55     22.06 o 
 -13  10 -18      164.98      148.43     12.57 o 
 -12  10 -18      530.85      500.43     19.58 o 
 -11  10 -18      191.96      209.21     13.10 o 
 -10  10 -18      518.38      534.80     17.92 o 
  -9  10 -18      501.55      522.47     19.87 o 
  -8  10 -18      777.64      754.97     22.64 o 
  -7  10 -18      412.42      425.63     15.26 o 
  -6  10 -18      289.47      326.95     14.58 o 
  -5  10 -18      306.21      316.74     16.41 o 
  -4  10 -18      300.37      311.90     14.20 o 
  -3  10 -18      391.49      399.70     15.84 o 
  -2  10 -18      810.28      808.33     23.89 o 
  -1  10 -18      555.38      585.47     20.76 o 
   0  10 -18      472.98      481.86     18.03 o 
   1  10 -18      360.91      372.21     17.16 o 
   2  10 -18      369.52      362.05     18.10 o 
   3  10 -18      271.24      259.50     15.98 o 
   4  10 -18      905.68      967.45     28.85 o 
   5  10 -18     1046.20     1166.98     30.89 o 
   6  10 -18      440.30      496.57     22.42 o 
   7  10 -18      142.70      139.88     15.09 o 
   8  10 -18      631.31      656.35     28.20 o 
   9  10 -18       19.10       14.62     10.86 o 
  10  10 -18      452.72      503.53     26.03 o 
 -21  11 -18      103.10       93.83     15.35 o 
 -20  11 -18      168.10      169.34     17.57 o 
 -19  11 -18       85.17      106.47     15.17 o 
 -18  11 -18       47.21       47.30     11.34 o 
 -17  11 -18      115.32      120.19     15.21 o 
 -16  11 -18       61.18       61.34     12.37 o 
 -15  11 -18      347.30      357.14     18.16 o 
 -14  11 -18       59.79       81.50     11.14 o 
 -13  11 -18      638.61      696.18     32.25 o 
 -12  11 -18      135.77      124.54     11.63 o 
 -11  11 -18      292.32      257.16     14.67 o 
 -10  11 -18     1067.93     1079.08     24.94 o 
  -9  11 -18      204.53      198.23     14.33 o 
  -8  11 -18      151.48      137.95     11.56 o 
  -7  11 -18     1084.12     1082.82     27.84 o 
  -6  11 -18       20.79       -6.55      6.55 o 
  -5  11 -18       15.85       -4.56      6.48 o 
  -4  11 -18     1337.03     1262.92     29.94 o 
  -3  11 -18      213.12      183.63     12.14 o 
  -2  11 -18      117.63      108.63     10.66 o 
  -1  11 -18     1389.98     1350.08     38.16 o 
   0  11 -18      262.46      259.36     14.97 o 
   1  11 -18      236.09      266.31     15.26 o 
   2  11 -18      694.98      692.45     23.56 o 
   3  11 -18       55.62       64.54      9.72 o 
   4  11 -18      532.07      578.24     22.54 o 
   5  11 -18       72.05       82.97     11.24 o 
   6  11 -18       90.61      108.00     14.03 o 
   7  11 -18       92.01       95.49     13.11 o 
   8  11 -18       88.54      101.14     14.61 o 
   9  11 -18      211.25      179.35     18.81 o 
  10  11 -18       64.58       73.69     15.49 o 
 -21  12 -18      731.00      786.69     30.69 o 
 -20  12 -18       18.08        7.71     11.88 o 
 -19  12 -18      108.13       82.76     17.15 o 
 -18  12 -18      176.18      137.56     15.32 o 
 -17  12 -18      215.17      254.42     18.55 o 
 -16  12 -18       69.11       81.36     11.58 o 
 -15  12 -18      304.40      342.91     17.77 o 
 -14  12 -18      259.77      250.29     15.49 o 
 -13  12 -18      376.65      395.00     18.09 o 
 -12  12 -18      358.23      371.89     17.56 o 
 -11  12 -18      529.25      509.67     22.63 o 
 -10  12 -18      367.97      349.15     17.88 o 
  -9  12 -18      105.76      128.28     13.27 o 
  -8  12 -18      204.22      201.98     13.22 o 
  -7  12 -18      492.48      495.92     24.66 o 
  -6  12 -18     1502.42     1523.59     33.99 o 
  -5  12 -18      292.82      348.44     21.16 o 
  -4  12 -18      274.97      305.97     24.95 o 
  -3  12 -18      106.02      124.23     14.61 o 
  -2  12 -18      460.68      456.47     29.06 o 
  -1  12 -18      455.55      489.56     27.11 o 
   0  12 -18      356.29      313.43     23.00 o 
   1  12 -18      317.95      330.19     21.76 o 
   2  12 -18      238.90      244.60     18.58 o 
   3  12 -18      204.51      214.41     18.07 o 
   4  12 -18      109.09      107.69     15.76 o 
   5  12 -18      207.76      214.89     20.28 o 
   6  12 -18      139.82      121.86     17.48 o 
   7  12 -18      113.72      103.52     18.73 o 
   8  12 -18       25.08       22.35     15.50 o 
   9  12 -18      699.31      780.19     45.95 o 
 -21  13 -18       66.34       44.99     12.15 o 
 -20  13 -18      442.22      474.71     24.65 o 
 -19  13 -18      229.30      275.74     21.90 o 
 -18  13 -18       39.24       40.52     11.95 o 
 -17  13 -18       66.12       84.24     12.97 o 
 -16  13 -18       51.89       65.58     10.62 o 
 -15  13 -18       25.47       20.08      9.57 o 
 -14  13 -18      201.87      197.90     13.76 o 
 -13  13 -18       91.83       78.15      9.80 o 
 -12  13 -18       90.09       96.60      9.91 o 
 -11  13 -18     1507.13     1510.25     32.24 o 
 -10  13 -18      131.33      135.87     15.61 o 
  -9  13 -18       74.21       83.02     13.70 o 
  -8  13 -18      925.81      917.57     32.50 o 
  -7  13 -18       68.10       59.60     12.55 o 
  -6  13 -18       52.50       39.05     13.20 o 
  -5  13 -18      773.82      751.50     29.50 o 
  -4  13 -18       86.15       89.14     13.62 o 
  -3  13 -18      160.76      151.82     18.22 o 
  -2  13 -18     1255.72     1232.15     41.70 o 
  -1  13 -18       72.92       62.43     14.35 o 
   0  13 -18      132.11      119.30     24.44 o 
   1  13 -18      279.59      284.98     21.48 o 
   2  13 -18       20.39       27.32     10.92 o 
   3  13 -18       45.08       45.97     13.47 o 
   4  13 -18       94.07       89.47     15.97 o 
   5  13 -18       22.43       15.77     12.38 o 
   6  13 -18      173.04      162.82     18.96 o 
   7  13 -18      398.13      356.57     29.01 o 
   8  13 -18       34.02       35.59     16.01 o 
 -21  14 -18       48.81       54.43     12.47 o 
 -20  14 -18      170.79      165.61     16.35 o 
 -19  14 -18      110.90      103.84     13.93 o 
 -18  14 -18        2.84        6.79      9.51 o 
 -17  14 -18       87.48       79.33     12.79 o 
 -16  14 -18      402.94      431.27     20.87 o 
 -15  14 -18       64.99       67.72      9.74 o 
 -14  14 -18       90.94       98.45     13.57 o 
 -13  14 -18      602.16      629.63     25.58 o 
 -12  14 -18      127.12      125.33     15.86 o 
 -11  14 -18      852.83      834.92     32.76 o 
 -10  14 -18      765.18      767.47     50.43 o 
  -9  14 -18      582.03      621.95     28.36 o 
  -8  14 -18      479.20      557.56     26.77 o 
  -7  14 -18      449.37      429.27     23.90 o 
  -6  14 -18      662.73      717.23     44.05 o 
  -5  14 -18      358.59      376.43     22.45 o 
  -4  14 -18      967.95     1010.14     36.98 o 
  -3  14 -18      667.34      683.06     32.14 o 
  -2  14 -18      193.77      196.79     33.50 o 
  -1  14 -18      542.07      621.58     31.46 o 
   0  14 -18       67.68       77.47     14.11 o 
   1  14 -18      105.48      112.04     16.23 o 
   2  14 -18      428.00      429.98     26.23 o 
   3  14 -18       85.08       89.34     16.29 o 
   4  14 -18        1.82        1.53     11.43 o 
   5  14 -18      151.24      166.08     19.72 o 
   6  14 -18      186.08      184.36     20.72 o 
   7  14 -18       49.47       28.23     15.64 o 
 -21  15 -18      150.58      140.34     19.81 o 
 -20  15 -18       35.76       52.05     14.93 o 
 -19  15 -18       47.86       41.35     18.01 o 
 -18  15 -18       66.96       90.49     16.43 o 
 -17  15 -18       79.78       87.82     16.56 o 
 -16  15 -18      100.18      102.43     15.40 o 
 -15  15 -18      141.10      134.13     15.18 o 
 -14  15 -18      136.44      143.84     15.17 o 
 -13  15 -18      578.66      597.69     34.12 o 
 -12  15 -18      250.12      288.33     43.67 o 
 -11  15 -18      244.79      247.29     20.33 o 
 -10  15 -18      421.21      461.30     25.46 o 
  -9  15 -18     1763.86     1824.30     52.56 o 
  -8  15 -18      695.67      689.38     29.86 o 
  -7  15 -18      535.81      605.28     28.12 o 
  -6  15 -18     1654.87     1767.41     47.31 o 
  -5  15 -18      326.77      378.20     31.24 o 
  -4  15 -18      388.19      365.62     29.39 o 
  -3  15 -18      372.90      371.95     25.73 o 
  -2  15 -18      634.83      560.65     40.14 o 
  -1  15 -18      115.16       97.36     22.92 o 
   0  15 -18      176.55      174.55     18.38 o 
   1  15 -18       90.69      108.01     17.90 o 
   2  15 -18       93.77       72.18     16.78 o 
   3  15 -18      102.00       93.18     16.65 o 
   4  15 -18       22.28       32.28     13.60 o 
   5  15 -18       25.37       12.58     13.77 o 
   6  15 -18      108.32      102.23     25.46 o 
 -20  16 -18      125.90      137.84     24.14 o 
 -19  16 -18      388.16      385.21     27.97 o 
 -18  16 -18      196.71      228.74     22.64 o 
 -17  16 -18      422.38      471.81     29.00 o 
 -16  16 -18      217.03      242.43     20.13 o 
 -15  16 -18      177.99      183.91     17.14 o 
 -14  16 -18      124.61      127.60     14.92 o 
 -13  16 -18      362.26      354.05     27.87 o 
 -12  16 -18      199.67      211.29     20.08 o 
 -11  16 -18      218.46      212.96     23.28 o 
 -10  16 -18      169.82      162.31     18.00 o 
  -9  16 -18      120.85      105.45     18.10 o 
  -8  16 -18       95.46      111.01     15.36 o 
  -7  16 -18      112.72       93.43     14.67 o 
  -6  16 -18      158.85      169.98     18.23 o 
  -5  16 -18      157.31      154.42     17.06 o 
  -4  16 -18      246.75      271.62     23.15 o 
  -3  16 -18      287.50      297.38     24.06 o 
  -2  16 -18      151.18      160.05     19.47 o 
  -1  16 -18      147.59      178.29     18.71 o 
   0  16 -18      168.11      169.80     21.18 o 
   1  16 -18      336.08      372.03     41.05 o 
   2  16 -18      192.30      171.08     21.81 o 
   3  16 -18      316.05      359.33     28.54 o 
   4  16 -18      118.52       94.13     17.72 o 
 -20  17 -18       80.01       59.98     16.38 o 
 -19  17 -18      112.32       91.31     17.36 o 
 -18  17 -18       30.02       37.81     14.77 o 
 -17  17 -18      103.34       91.92     17.15 o 
 -16  17 -18      292.13      321.61     24.05 o 
 -15  17 -18       99.47      115.50     16.09 o 
 -14  17 -18       88.31       78.62     15.28 o 
 -13  17 -18      160.91      204.24     22.98 o 
 -12  17 -18       36.25       14.54     11.49 o 
 -11  17 -18      252.46      245.07     27.42 o 
 -10  17 -18      124.24      106.38     15.67 o 
  -9  17 -18      686.41      732.55     31.78 o 
  -8  17 -18      520.47      613.75     31.33 o 
  -7  17 -18      223.39      235.25     20.18 o 
  -6  17 -18      340.39      335.81     23.04 o 
  -5  17 -18       27.80       37.87     13.09 o 
  -4  17 -18      165.71      209.28     25.46 o 
  -3  17 -18       53.09       55.64     16.00 o 
  -2  17 -18       99.00       93.78     21.23 o 
  -1  17 -18      191.85      184.32     24.00 o 
   0  17 -18       61.00       69.71     17.63 o 
   1  17 -18       29.88       42.51     15.87 o 
   2  17 -18      137.96      142.87     21.12 o 
   3  17 -18       58.51       45.89     20.36 o 
 -19  18 -18      148.10      163.81     20.91 o 
 -18  18 -18       69.45       76.90     17.28 o 
 -17  18 -18       29.64       50.57     14.30 o 
 -16  18 -18       42.11       27.65     14.01 o 
 -15  18 -18       15.20       16.73     14.01 o 
 -14  18 -18       26.90       14.56     12.25 o 
 -13  18 -18      140.47      132.71     16.97 o 
 -12  18 -18       95.18      134.10     16.99 o 
 -11  18 -18       45.33       44.15     16.74 o 
 -10  18 -18      145.26      144.57     18.31 o 
  -9  18 -18      720.86      777.05     41.33 o 
  -8  18 -18       85.03       72.88     14.94 o 
  -7  18 -18       60.84       73.12     14.68 o 
  -6  18 -18       60.97       79.54     13.65 o 
  -5  18 -18       90.83       49.07     16.31 o 
  -4  18 -18       22.79       37.77     13.88 o 
  -3  18 -18       17.24       31.46     15.94 o 
  -2  18 -18       41.76       47.00     15.39 o 
  -1  18 -18       51.39       56.47     16.28 o 
   0  18 -18       67.53       68.67     17.32 o 
   1  18 -18      118.01      100.92     27.21 o 
 -18  19 -18      102.92       92.23     17.93 o 
 -17  19 -18      179.36      172.73     23.30 o 
 -16  19 -18      144.57      158.51     26.88 o 
 -15  19 -18       15.55       23.92     14.58 o 
 -14  19 -18       17.42       19.95     13.99 o 
 -13  19 -18      102.84      110.33     24.05 o 
 -12  19 -18      121.48      170.80     19.18 o 
 -11  19 -18       41.39       27.79     12.12 o 
 -10  19 -18      124.40      130.02     17.26 o 
  -9  19 -18      161.82      199.72     26.84 o 
  -8  19 -18       69.38       38.75     13.36 o 
  -7  19 -18       70.31      101.56     15.98 o 
  -6  19 -18      151.49      176.11     21.09 o 
  -5  19 -18       12.92       18.86     13.36 o 
  -4  19 -18       10.57        8.65     14.30 o 
  -3  19 -18      138.31      115.70     19.06 o 
  -2  19 -18      140.06      154.49     20.67 o 
  -1  19 -18      111.36       83.92     18.27 o 
 -17  20 -18      267.75      274.65     29.82 o 
 -16  20 -18       62.34       82.37     18.17 o 
 -15  20 -18       14.00       28.57     15.29 o 
 -14  20 -18       77.93       86.90     30.66 o 
 -13  20 -18       23.28       30.88     14.42 o 
 -12  20 -18       48.21       45.84     14.08 o 
 -11  20 -18      121.37      112.62     17.10 o 
 -10  20 -18       53.96       66.00     14.55 o 
  -9  20 -18      104.43       92.60     15.69 o 
  -8  20 -18       57.18       46.80     13.72 o 
  -7  20 -18       32.18       38.86     13.28 o 
  -6  20 -18       59.37       64.42     15.45 o 
  -5  20 -18       12.19       -3.21     13.38 o 
  -4  20 -18       68.38       27.70     20.81 o 
  -3  20 -18      240.17      210.36     23.50 o 
 -15  21 -18       16.83       33.29     15.61 o 
 -14  21 -18       54.80       30.59     15.28 o 
 -13  21 -18      154.63      150.22     20.49 o 
 -12  21 -18       12.78        9.55     13.57 o 
 -11  21 -18      111.27      138.41     19.84 o 
 -10  21 -18       56.37       54.36     14.58 o 
  -9  21 -18        7.35       21.07     12.38 o 
  -8  21 -18      131.51      138.94     18.04 o 
  -7  21 -18       61.04       76.84     17.10 o 
  -6  21 -18        9.38       -5.44     14.25 o 
  -1   1 -17      575.17      522.60     11.35 o 
   0   1 -17      678.66      634.28     12.34 o 
   1   1 -17        3.12       12.78      3.93 o 
  -3   2 -17      150.54      135.43      7.42 o 
  -2   2 -17      745.20      780.38     14.22 o 
  -1   2 -17     8992.83     8448.31     77.40 o 
   0   2 -17      780.36      747.34     14.06 o 
   1   2 -17      147.83      150.89      7.45 o 
   2   2 -17      187.67      148.78      7.77 o 
  -5   3 -17      192.47      206.96      8.89 o 
  -4   3 -17      265.98      229.43      9.50 o 
  -3   3 -17     2824.95     2722.41     33.58 o 
  -2   3 -17       70.13       74.58      5.99 o 
  -1   3 -17       96.02       88.77      6.45 o 
   0   3 -17     2917.64     2778.33     32.10 o 
   1   3 -17      200.29      170.73      8.09 o 
   2   3 -17      188.79      181.18      8.39 o 
   3   3 -17     2455.75     2423.91     31.49 o 
  -7   4 -17      357.25      356.59     12.82 o 
  -6   4 -17      429.19      415.98     11.93 o 
  -5   4 -17     1100.60     1023.39     18.62 o 
  -4   4 -17       46.45       37.15      5.42 o 
  -3   4 -17       30.81       16.08      4.60 o 
  -2   4 -17      671.64      644.06     13.30 o 
  -1   4 -17       37.97       20.03      4.59 o 
   0   4 -17       76.48       61.60      6.32 o 
   1   4 -17     1121.04     1020.19     18.52 o 
   2   4 -17      434.06      417.04     11.93 o 
   3   4 -17      517.27      481.56     12.86 o 
   4   4 -17     3868.27     3676.75     43.56 o 
  -9   5 -17     1043.52     1115.85     19.91 o 
  -8   5 -17      280.94      292.87     10.65 o 
  -7   5 -17      797.36      738.46     15.54 o 
  -6   5 -17       38.41       29.85      5.33 o 
  -5   5 -17      140.18      132.04      7.61 o 
  -4   5 -17     1102.07     1077.59     19.62 o 
  -3   5 -17      158.52      155.19      8.02 o 
  -2   5 -17      113.28      104.32      6.74 o 
  -1   5 -17     1571.33     1500.12     23.84 o 
   0   5 -17      222.72      196.55     10.24 o 
   1   5 -17       22.17       12.81      5.18 o 
   2   5 -17      512.75      478.17     12.78 o 
   3   5 -17      328.60      316.41     11.04 o 
   4   5 -17     1297.89     1362.42     22.45 o 
   5   5 -17      377.58      333.97     11.59 o 
 -11   6 -17       14.67        8.17      5.11 o 
 -10   6 -17       81.75       80.72      7.20 o 
  -9   6 -17     1785.12     1731.35     30.63 o 
  -8   6 -17      449.45      441.87     12.28 o 
  -7   6 -17      446.41      436.54     12.04 o 
  -6   6 -17     1530.50     1479.20     23.61 o 
  -5   6 -17      403.01      404.52     12.29 o 
  -4   6 -17      916.98      841.68     17.12 o 
  -3   6 -17      357.22      319.40     10.97 o 
  -2   6 -17      989.39      930.47     18.58 o 
  -1   6 -17      404.48      396.85     12.08 o 
   0   6 -17     1642.08     1578.14     26.07 o 
   1   6 -17      355.68      344.12     12.23 o 
   2   6 -17      429.24      394.80     12.79 o 
   3   6 -17     1211.27     1207.02     20.87 o 
   4   6 -17       64.09       67.62      6.88 o 
   5   6 -17       19.42       16.95      5.50 o 
   6   6 -17      523.64      548.63     14.79 o 
 -13   7 -17       33.75       25.06      6.98 o 
 -12   7 -17     1052.45     1150.28     20.44 o 
 -11   7 -17       69.96       63.65      7.03 o 
 -10   7 -17      174.20      182.00      9.12 o 
  -9   7 -17      747.18      769.68     15.93 o 
  -8   7 -17     1151.80     1133.42     19.33 o 
  -7   7 -17       59.13       50.77      6.15 o 
  -6   7 -17      351.76      332.48     11.54 o 
  -5   7 -17     1022.90     1027.18     19.33 o 
  -4   7 -17       36.02       31.83      5.57 o 
  -3   7 -17       29.70       22.85      5.64 o 
  -2   7 -17     1121.74     1097.82     20.70 o 
  -1   7 -17      320.79      317.61     11.51 o 
   0   7 -17       88.30       82.29      8.62 o 
   1   7 -17     1366.96     1326.67     23.83 o 
   2   7 -17      564.40      543.77     15.34 o 
   3   7 -17      144.75      159.03      9.58 o 
   4   7 -17      141.64      171.04     11.14 o 
   5   7 -17      922.99     1006.02     20.23 o 
   6   7 -17       39.98       38.24      7.23 o 
   7   7 -17      344.44      364.44     15.28 o 
 -15   8 -17      173.58      181.61     12.11 o 
 -14   8 -17      485.53      466.37     17.33 o 
 -13   8 -17      770.13      819.34     21.57 o 
 -12   8 -17      280.52      310.96     12.68 o 
 -11   8 -17      889.05      853.09     18.06 o 
 -10   8 -17     1005.58     1018.31     19.52 o 
  -9   8 -17      173.09      160.90      9.21 o 
  -8   8 -17      420.54      431.77     14.06 o 
  -7   8 -17      822.50      847.09     18.62 o 
  -6   8 -17       87.35       71.59      7.06 o 
  -5   8 -17      231.64      230.82     10.00 o 
  -4   8 -17      235.43      226.55     10.43 o 
  -3   8 -17      211.57      227.71     10.58 o 
  -2   8 -17       59.68       49.31      6.46 o 
  -1   8 -17      534.38      586.99     15.04 o 
   0   8 -17      419.99      389.61     14.84 o 
   1   8 -17      154.88      164.83      9.41 o 
   2   8 -17      860.85      903.08     23.50 o 
   3   8 -17      675.35      722.61     17.80 o 
   4   8 -17      490.23      552.31     17.25 o 
   5   8 -17      778.37      823.90     23.26 o 
   6   8 -17      428.55      440.71     17.25 o 
   7   8 -17      112.78       88.99     11.24 o 
   8   8 -17      330.68      361.76     18.12 o 
 -17   9 -17      817.83      865.22     26.92 o 
 -16   9 -17       66.18       36.43      9.28 o 
 -15   9 -17      344.25      396.27     21.93 o 
 -14   9 -17      479.03      454.69     17.21 o 
 -13   9 -17       71.65       67.84      8.78 o 
 -12   9 -17      888.62      883.47     21.20 o 
 -11   9 -17      622.17      655.67     16.41 o 
 -10   9 -17      136.15      119.68      8.58 o 
  -9   9 -17      716.52      668.10     16.56 o 
  -8   9 -17      302.74      319.99     11.83 o 
  -7   9 -17      128.94      140.16      8.89 o 
  -6   9 -17      345.40      304.05     11.76 o 
  -5   9 -17      870.37      824.11     18.74 o 
  -4   9 -17      967.49      937.19     20.83 o 
  -3   9 -17      250.94      263.60     11.80 o 
  -2   9 -17      102.05      100.85      8.39 o 
  -1   9 -17      345.77      344.30     13.27 o 
   0   9 -17      553.72      561.90     16.59 o 
   1   9 -17      151.23      129.61      9.20 o 
   2   9 -17      715.65      717.70     19.15 o 
   3   9 -17      699.92      712.10     19.31 o 
   4   9 -17       76.78       75.94      8.75 o 
   5   9 -17      662.38      677.10     21.67 o 
   6   9 -17      208.34      257.79     14.98 o 
   7   9 -17       51.52       43.82     10.06 o 
   8   9 -17     1116.42     1228.18     35.07 o 
   9   9 -17        0.77       -0.09      9.08 o 
 -19  10 -17       65.04       62.20     12.16 o 
 -18  10 -17      111.82      111.87     13.11 o 
 -17  10 -17      629.34      620.67     23.44 o 
 -16  10 -17       34.39       51.82      9.44 o 
 -15  10 -17      415.19      473.34     18.74 o 
 -14  10 -17      574.13      600.97     22.08 o 
 -13  10 -17       29.47       15.25      7.00 o 
 -12  10 -17      182.30      192.20     12.04 o 
 -11  10 -17      401.14      362.39     14.42 o 
 -10  10 -17      685.56      646.79     19.67 o 
  -9  10 -17      347.10      343.74     13.50 o 
  -8  10 -17     1797.13     1687.66     29.32 o 
  -7  10 -17      320.65      329.67     12.97 o 
  -6  10 -17      342.25      340.22     13.28 o 
  -5  10 -17      300.73      292.61     12.94 o 
  -4  10 -17      452.51      450.78     15.37 o 
  -3  10 -17      231.68      240.25     13.01 o 
  -2  10 -17     1477.79     1460.40     28.62 o 
  -1  10 -17      345.56      349.72     17.40 o 
   0  10 -17      634.87      605.81     18.71 o 
   1  10 -17      550.81      591.55     18.53 o 
   2  10 -17      153.41      141.42     12.92 o 
   3  10 -17       26.81       34.08      8.07 o 
   4  10 -17      636.70      669.50     22.56 o 
   5  10 -17      266.09      295.26     16.47 o 
   6  10 -17       21.84       21.09      9.09 o 
   7  10 -17      451.78      441.01     21.22 o 
   8  10 -17      112.33      112.13     14.47 o 
   9  10 -17       79.63       58.96     12.94 o 
  10  10 -17      448.96      466.91     23.40 o 
 -21  11 -17       15.64       27.24     11.21 o 
 -20  11 -17      252.63      263.48     18.47 o 
 -19  11 -17      155.66      152.55     14.35 o 
 -18  11 -17      235.67      210.15     17.35 o 
 -17  11 -17      129.18      139.78     14.30 o 
 -16  11 -17       94.48       96.66     10.96 o 
 -15  11 -17      146.40      147.47     12.47 o 
 -14  11 -17       37.84       19.02      8.04 o 
 -13  11 -17      306.97      303.79     15.88 o 
 -12  11 -17      416.86      412.51     16.11 o 
 -11  11 -17      141.90      135.31     10.19 o 
 -10  11 -17      106.01      101.93      9.08 o 
  -9  11 -17      100.10      100.90      8.59 o 
  -8  11 -17      531.21      502.53     16.02 o 
  -7  11 -17      114.85      136.22      9.48 o 
  -6  11 -17      157.42      168.78     10.54 o 
  -5  11 -17      100.40       96.20      8.38 o 
  -4  11 -17       64.03       67.30      7.47 o 
  -3  11 -17      453.65      438.26     15.47 o 
  -2  11 -17      140.93      135.41     10.36 o 
  -1  11 -17      125.34      143.44     10.79 o 
   0  11 -17      165.12      162.75     10.81 o 
   1  11 -17      306.18      321.11     14.13 o 
   2  11 -17      297.87      295.66     14.47 o 
   3  11 -17       50.97       36.95      8.50 o 
   4  11 -17       81.55       76.69     11.22 o 
   5  11 -17       88.48       99.83     11.78 o 
   6  11 -17       77.87       61.53     11.41 o 
   7  11 -17      145.43      150.37     14.78 o 
   8  11 -17      125.80      134.79     14.58 o 
   9  11 -17      169.34      173.15     16.00 o 
  10  11 -17       12.46       -1.18      9.23 o 
  11  11 -17       94.99      123.91     14.93 o 
 -22  12 -17      114.72       95.51     14.92 o 
 -21  12 -17       53.11       62.00     12.72 o 
 -20  12 -17      164.62      149.37     16.02 o 
 -19  12 -17       53.73       40.51     11.42 o 
 -18  12 -17      385.90      387.54     20.72 o 
 -17  12 -17      575.08      619.81     26.04 o 
 -16  12 -17      694.03      742.37     24.47 o 
 -15  12 -17      775.54      748.43     24.15 o 
 -14  12 -17      820.16      853.10     25.62 o 
 -13  12 -17      426.99      397.35     17.59 o 
 -12  12 -17      309.73      262.45     14.46 o 
 -11  12 -17      119.49      111.90      9.64 o 
 -10  12 -17      139.11      132.73     14.00 o 
  -9  12 -17      139.71      173.81     10.92 o 
  -8  12 -17      142.70      139.55     10.32 o 
  -7  12 -17      459.72      493.13     18.38 o 
  -6  12 -17     2054.62     2152.11     47.39 o 
  -5  12 -17      355.02      355.14     22.28 o 
  -4  12 -17      181.60      193.57     14.46 o 
  -3  12 -17      106.36      106.49     11.67 o 
  -2  12 -17       88.61       84.27     11.72 o 
  -1  12 -17      106.93       85.91     12.98 o 
   0  12 -17      293.49      291.15     18.52 o 
   1  12 -17      513.91      517.30     23.52 o 
   2  12 -17      582.21      584.67     25.25 o 
   3  12 -17      614.08      674.23     27.08 o 
   4  12 -17      651.85      616.95     29.39 o 
   5  12 -17      577.88      618.00     33.02 o 
   6  12 -17      253.15      256.74     26.71 o 
   7  12 -17       61.38       50.59     15.93 o 
   8  12 -17      262.18      218.54     23.87 o 
   9  12 -17       40.21       42.41     15.99 o 
  10  12 -17       94.40       86.05     18.65 o 
 -22  13 -17       17.17       15.08     10.70 o 
 -21  13 -17       24.37        8.48     10.55 o 
 -20  13 -17      123.44       96.25     16.94 o 
 -19  13 -17       27.17       37.01     11.62 o 
 -18  13 -17      154.29      151.64     15.51 o 
 -17  13 -17      200.52      192.21     16.24 o 
 -16  13 -17      170.93      160.07     13.25 o 
 -15  13 -17      442.78      466.93     20.58 o 
 -14  13 -17      416.18      437.14     20.12 o 
 -13  13 -17      216.06      200.53     12.97 o 
 -12  13 -17      159.57      152.88     11.00 o 
 -11  13 -17      730.82      667.20     23.80 o 
 -10  13 -17      685.32      675.32     40.58 o 
  -9  13 -17      358.63      355.98     20.09 o 
  -8  13 -17      735.91      789.72     27.81 o 
  -7  13 -17      639.16      719.38     26.40 o 
  -6  13 -17      454.97      505.90     22.52 o 
  -5  13 -17      576.32      659.17     25.15 o 
  -4  13 -17      478.70      494.45     24.08 o 
  -3  13 -17      631.60      654.79     26.92 o 
  -2  13 -17      710.16      714.36     31.47 o 
  -1  13 -17      183.09      182.98     16.95 o 
   0  13 -17      284.48      286.54     20.76 o 
   1  13 -17      575.17      632.50     26.46 o 
   2  13 -17      270.53      287.17     19.69 o 
   3  13 -17      205.69      200.85     19.62 o 
   4  13 -17      209.86      215.67     19.50 o 
   5  13 -17      103.48      103.60     16.42 o 
   6  13 -17       21.02        9.18     12.15 o 
   7  13 -17      127.39      169.00     21.71 o 
   8  13 -17       22.73       21.65     14.42 o 
   9  13 -17       31.07       14.21     15.32 o 
 -22  14 -17       69.54       77.01     13.87 o 
 -21  14 -17      102.98      103.06     14.33 o 
 -20  14 -17      108.44      122.15     14.71 o 
 -19  14 -17      114.18      112.73     14.09 o 
 -18  14 -17      299.57      359.73     20.28 o 
 -17  14 -17       81.57       81.08     11.73 o 
 -16  14 -17      139.02      135.12     12.04 o 
 -15  14 -17      379.66      379.48     16.20 o 
 -14  14 -17       90.12       67.85     12.15 o 
 -13  14 -17      542.79      513.88     23.87 o 
 -12  14 -17       78.82       57.89     11.61 o 
 -11  14 -17      127.62      112.57     15.03 o 
 -10  14 -17      337.26      344.95     21.78 o 
  -9  14 -17      164.90      149.43     17.52 o 
  -8  14 -17       12.10       25.67     10.61 o 
  -7  14 -17      331.31      354.27     21.55 o 
  -6  14 -17       19.62       27.15     10.54 o 
  -5  14 -17      243.36      245.77     20.26 o 
  -4  14 -17      420.19      451.78     23.51 o 
  -3  14 -17      167.90      119.70     19.02 o 
  -2  14 -17       40.57       35.37     11.58 o 
  -1  14 -17      399.83      405.24     23.48 o 
   0  14 -17       95.60       96.90     14.91 o 
   1  14 -17      206.03      202.61     18.89 o 
   2  14 -17      196.83      199.84     19.70 o 
   3  14 -17      135.17      122.79     16.93 o 
   4  14 -17      146.59      164.26     18.90 o 
   5  14 -17      150.99      152.11     22.30 o 
   6  14 -17       64.10       76.62     16.10 o 
   7  14 -17      124.49      113.37     19.58 o 
   8  14 -17       45.96       58.09     17.63 o 
 -22  15 -17       64.32       67.92     39.02 o 
 -21  15 -17        3.68       18.47     13.18 o 
 -20  15 -17       50.77       33.13     13.94 o 
 -19  15 -17       30.96       13.41     12.80 o 
 -18  15 -17      195.17      217.46     21.61 o 
 -17  15 -17       95.64       72.27     15.06 o 
 -16  15 -17      124.28      130.46     15.68 o 
 -15  15 -17      696.24      714.58     27.42 o 
 -14  15 -17       63.84       61.76     11.89 o 
 -13  15 -17      124.00      174.21     18.13 o 
 -12  15 -17       55.33       44.39     12.65 o 
 -11  15 -17      242.85      275.68     20.89 o 
 -10  15 -17      116.09      139.73     16.37 o 
  -9  15 -17     1624.34     1800.94     48.04 o 
  -8  15 -17      722.34      764.76     30.41 o 
  -7  15 -17     1029.57     1095.71     35.47 o 
  -6  15 -17     1512.75     1624.63     44.28 o 
  -5  15 -17       63.13       56.02     12.55 o 
  -4  15 -17      292.96      293.05     20.55 o 
  -3  15 -17       48.02       24.95     10.71 o 
  -2  15 -17      111.79      123.06     17.22 o 
  -1  15 -17       71.66       56.11     13.36 o 
   0  15 -17      716.22      735.02     31.48 o 
   1  15 -17      130.69      146.43     19.38 o 
   2  15 -17       84.40       74.95     16.49 o 
   3  15 -17      202.52      203.40     20.53 o 
   4  15 -17       45.38       56.31     14.68 o 
   5  15 -17       85.30       98.30     20.12 o 
   6  15 -17        3.81       27.97     14.21 o 
   7  15 -17       68.94       34.12     25.45 o 
 -21  16 -17       94.18       63.12     15.98 o 
 -20  16 -17       42.31       20.11     14.08 o 
 -19  16 -17      106.69      105.36     27.62 o 
 -18  16 -17       80.54       50.22     14.44 o 
 -17  16 -17       51.14       39.58     14.06 o 
 -16  16 -17       62.74       67.60     13.38 o 
 -15  16 -17       81.81       79.06     13.02 o 
 -14  16 -17      177.15      161.15     16.92 o 
 -13  16 -17      241.17      248.16     20.70 o 
 -12  16 -17      162.99      148.77     16.73 o 
 -11  16 -17       42.64       43.45     12.21 o 
 -10  16 -17       31.95       29.00     11.87 o 
  -9  16 -17      385.88      386.44     23.49 o 
  -8  16 -17     1776.69     1707.81     46.92 o 
  -7  16 -17      288.29      271.06     20.47 o 
  -6  16 -17       34.67       28.41     13.05 o 
  -5  16 -17       54.02       42.97     11.97 o 
  -4  16 -17      141.03      149.37     16.63 o 
  -3  16 -17      175.02      190.76     18.59 o 
  -2  16 -17      146.50      166.92     17.67 o 
  -1  16 -17       91.16       81.24     14.47 o 
   0  16 -17       77.25       45.66     15.07 o 
   1  16 -17       75.41       70.43     16.97 o 
   2  16 -17       41.20       37.72     15.10 o 
   3  16 -17       70.63       58.89     15.27 o 
   4  16 -17       28.58       18.27     13.00 o 
   5  16 -17       49.77       33.06     14.63 o 
 -21  17 -17      139.85      125.65     19.61 o 
 -20  17 -17      327.48      353.21     26.95 o 
 -19  17 -17      136.85      173.90     24.27 o 
 -18  17 -17        6.36        6.06     12.73 o 
 -17  17 -17       54.13       76.07     15.55 o 
 -16  17 -17      126.52      117.15     18.35 o 
 -15  17 -17       43.96       31.84     13.09 o 
 -14  17 -17       41.33       53.99     13.26 o 
 -13  17 -17      252.19      238.39     20.91 o 
 -12  17 -17      437.01      427.62     26.46 o 
 -11  17 -17      308.13      264.54     21.41 o 
 -10  17 -17      268.85      318.63     25.48 o 
  -9  17 -17     1233.37     1321.79     41.09 o 
  -8  17 -17     1319.93     1387.12     41.75 o 
  -7  17 -17      174.56      194.56     18.95 o 
  -6  17 -17      375.69      350.60     22.77 o 
  -5  17 -17      399.76      400.80     26.20 o 
  -4  17 -17      182.85      184.59     17.99 o 
  -3  17 -17       75.91       70.22     13.75 o 
  -2  17 -17       33.94       33.81     13.81 o 
  -1  17 -17      226.88      244.31     23.16 o 
   0  17 -17       31.34       50.91     15.48 o 
   1  17 -17       10.35       17.05     14.11 o 
   2  17 -17      185.21      141.59     20.47 o 
   3  17 -17      307.96      316.09     27.25 o 
   4  17 -17      115.00       96.07     20.49 o 
 -20  18 -17      115.49      114.57     18.71 o 
 -19  18 -17       39.99       52.60     15.51 o 
 -18  18 -17      244.65      262.58     23.26 o 
 -17  18 -17       90.87       94.60     19.10 o 
 -16  18 -17       70.36       67.36     16.68 o 
 -15  18 -17      121.44      136.22     19.68 o 
 -14  18 -17       98.30      112.19     16.91 o 
 -13  18 -17       18.96       13.88     11.74 o 
 -12  18 -17       76.84       83.84     14.81 o 
 -11  18 -17      277.87      269.06     21.44 o 
 -10  18 -17      327.78      289.29     21.67 o 
  -9  18 -17      423.73      498.67     34.78 o 
  -8  18 -17      168.71      189.18     20.80 o 
  -7  18 -17      444.44      471.43     25.69 o 
  -6  18 -17       50.43       56.23     13.06 o 
  -5  18 -17       32.75       19.69     11.41 o 
  -4  18 -17      132.34      108.38     21.48 o 
  -3  18 -17      113.45      111.46     18.28 o 
  -2  18 -17       69.79       88.60     16.64 o 
  -1  18 -17      111.51      102.06     18.02 o 
   0  18 -17      229.62      226.42     31.93 o 
   1  18 -17       66.93       63.68     16.81 o 
   2  18 -17      101.15      120.57     20.37 o 
 -19  19 -17       46.01       36.46     15.12 o 
 -18  19 -17       35.28       52.76     15.98 o 
 -17  19 -17       11.84       14.70     15.93 o 
 -16  19 -17      119.11      148.03     30.35 o 
 -15  19 -17       56.27       58.46     16.54 o 
 -14  19 -17      141.55      116.00     18.34 o 
 -13  19 -17        8.90        8.01     13.96 o 
 -12  19 -17      178.62      164.41     17.87 o 
 -11  19 -17      249.65      223.68     20.57 o 
 -10  19 -17      153.17      148.71     20.18 o 
  -9  19 -17      132.06      121.44     17.74 o 
  -8  19 -17      233.03      243.93     20.43 o 
  -7  19 -17      166.63      119.12     16.56 o 
  -6  19 -17       10.51       -4.49     12.72 o 
  -5  19 -17      158.53      206.44     19.63 o 
  -4  19 -17       51.28       43.25     14.81 o 
  -3  19 -17      127.76      136.11     19.41 o 
  -2  19 -17       17.68       37.21     14.83 o 
  -1  19 -17       41.20       40.43     17.18 o 
   0  19 -17       31.02       24.24     19.71 o 
 -18  20 -17      235.27      294.52     31.57 o 
 -17  20 -17       66.91       81.59     20.85 o 
 -16  20 -17      253.04      294.91     26.49 o 
 -15  20 -17       38.69       64.90     16.68 o 
 -14  20 -17       56.74       44.05     15.23 o 
 -13  20 -17      139.82      150.10     20.46 o 
 -12  20 -17       14.70        4.89     10.74 o 
 -11  20 -17       51.85       21.37     12.31 o 
 -10  20 -17       95.31       95.57     15.54 o 
  -9  20 -17       36.22       24.15     12.09 o 
  -8  20 -17        9.04        9.15     10.95 o 
  -7  20 -17      131.64      143.72     17.82 o 
  -6  20 -17       75.72       63.77     14.65 o 
  -5  20 -17       62.68       89.34     17.17 o 
  -4  20 -17      287.53      294.31     25.49 o 
  -3  20 -17      120.22      107.38     19.29 o 
  -2  20 -17      137.53      146.05     20.74 o 
 -17  21 -17      545.06      618.85     40.79 o 
 -16  21 -17      286.52      302.70     46.05 o 
 -15  21 -17      105.26       87.60     18.22 o 
 -14  21 -17       70.08       40.76     14.88 o 
 -13  21 -17      276.61      301.27     25.58 o 
 -12  21 -17       77.42       52.00     15.85 o 
 -11  21 -17       43.61       20.23     14.03 o 
 -10  21 -17       35.99       42.47     13.74 o 
  -9  21 -17       74.15       73.85     19.17 o 
  -8  21 -17      143.03      134.98     17.33 o 
  -7  21 -17       49.50       61.66     14.57 o 
  -6  21 -17      106.70      100.71     20.04 o 
  -5  21 -17      313.03      311.20     25.77 o 
  -4  21 -17      386.51      394.88     28.85 o 
 -15  22 -17      161.80      133.47     32.55 o 
 -14  22 -17      436.58      482.71     31.42 o 
 -13  22 -17      135.68      166.31     21.38 o 
 -12  22 -17      110.74      129.28     26.54 o 
 -11  22 -17      277.21      298.82     25.47 o 
 -10  22 -17       81.55       59.46     20.98 o 
  -9  22 -17      185.70      188.09     21.60 o 
  -8  22 -17      483.95      502.87     31.17 o 
  -7  22 -17      107.20      122.71     27.60 o 
  -1   1 -16      653.20      601.44     11.23 o 
   0   1 -16      647.49      581.65     11.36 o 
   1   1 -16     2384.94     2036.08     24.21 o 
  -3   2 -16     2014.89     1935.40     23.91 o 
  -2   2 -16      739.10      652.83     11.92 o 
  -1   2 -16      831.91      784.43     13.32 o 
   0   2 -16      637.05      572.15     10.98 o 
   1   2 -16     2231.22     2144.77     24.81 o 
   2   2 -16     4057.08     3810.41     42.84 o 
  -5   3 -16        8.95        0.45      3.91 o 
  -4   3 -16       54.56       36.76      5.07 o 
  -3   3 -16     1008.58      909.86     15.28 o 
  -2   3 -16     1339.52     1240.10     17.84 o 
  -1   3 -16     1510.43     1369.69     18.49 o 
   0   3 -16     1174.07     1034.57     15.55 o 
   1   3 -16       46.87       37.06      4.61 o 
   2   3 -16       12.12        7.20      4.12 o 
   3   3 -16      762.21      743.17     14.56 o 
  -7   4 -16      617.68      631.80     13.52 o 
  -6   4 -16      371.95      356.73     10.77 o 
  -5   4 -16     1052.33      978.44     16.60 o 
  -4   4 -16      188.21      180.41      8.01 o 
  -3   4 -16      964.05      926.13     15.42 o 
  -2   4 -16     2994.14     2727.61     31.45 o 
  -1   4 -16     1058.89      989.93     16.07 o 
   0   4 -16      159.00      159.71      6.94 o 
   1   4 -16     1378.09     1249.29     19.73 o 
   2   4 -16      383.10      366.67     10.54 o 
   3   4 -16      522.09      538.32     12.73 o 
   4   4 -16     1515.30     1453.60     22.00 o 
  -9   5 -16      861.23      867.63     16.41 o 
  -8   5 -16       68.00       68.01      6.05 o 
  -7   5 -16     2668.29     2529.32     30.75 o 
  -6   5 -16     1074.94     1000.71     17.74 o 
  -5   5 -16      387.85      365.66     10.42 o 
  -4   5 -16     3272.56     3001.53     36.89 o 
  -3   5 -16      943.83      879.37     15.54 o 
  -2   5 -16      907.71      828.47     14.91 o 
  -1   5 -16     3002.30     2744.59     32.50 o 
   0   5 -16      409.86      384.62     10.98 o 
   1   5 -16     1156.43     1090.08     18.63 o 
   2   5 -16     2096.05     2056.20     27.15 o 
   3   5 -16       91.48       79.23      6.53 o 
   4   5 -16      697.24      752.97     15.65 o 
   5   5 -16      158.38      151.25      8.35 o 
 -11   6 -16       74.91       79.45      6.73 o 
 -10   6 -16      156.78      141.39      8.02 o 
  -9   6 -16      409.58      355.73     10.76 o 
  -8   6 -16       66.97       52.71      5.70 o 
  -7   6 -16      226.92      197.67      8.44 o 
  -6   6 -16      348.66      313.71      9.90 o 
  -5   6 -16      798.21      797.38     16.17 o 
  -4   6 -16      126.05      106.78      7.58 o 
  -3   6 -16      131.58      106.83      6.73 o 
  -2   6 -16      201.75      199.50      8.15 o 
  -1   6 -16      694.25      692.83     15.79 o 
   0   6 -16      223.85      193.63      8.71 o 
   1   6 -16      201.56      177.68      8.73 o 
   2   6 -16       86.60       71.94      6.22 o 
   3   6 -16      422.12      404.65     11.91 o 
   4   6 -16      133.30      105.44      7.56 o 
   5   6 -16      136.69      138.47      8.42 o 
   6   6 -16      521.81      487.57     14.18 o 
 -13   7 -16       14.10       14.13      5.33 o 
 -12   7 -16      288.47      273.91     10.59 o 
 -11   7 -16      455.26      456.09     13.00 o 
 -10   7 -16       79.20       76.70      6.65 o 
  -9   7 -16      527.87      517.87     12.97 o 
  -8   7 -16      472.42      431.24     11.72 o 
  -7   7 -16      280.40      286.37      9.81 o 
  -6   7 -16      202.90      198.17      8.54 o 
  -5   7 -16     1243.00     1071.72     19.30 o 
  -4   7 -16      254.99      254.15      9.50 o 
  -3   7 -16      227.74      222.82     10.27 o 
  -2   7 -16     1497.61     1315.77     22.95 o 
  -1   7 -16      195.14      195.39      8.79 o 
   0   7 -16      283.80      281.98     10.57 o 
   1   7 -16      618.58      563.49     14.46 o 
   2   7 -16      650.67      662.33     15.79 o 
   3   7 -16       91.84       95.01      7.78 o 
   4   7 -16      651.86      639.10     14.79 o 
   5   7 -16      452.45      437.13     12.72 o 
   6   7 -16       17.36       15.24      5.64 o 
   7   7 -16      164.14      135.74      9.22 o 
 -15   8 -16      821.68      850.67     21.48 o 
 -14   8 -16      216.06      188.63     11.22 o 
 -13   8 -16      176.15      190.93     13.18 o 
 -12   8 -16      398.13      427.16     13.16 o 
 -11   8 -16       92.26       71.25      7.10 o 
 -10   8 -16       93.49       85.86      7.42 o 
  -9   8 -16      858.70      867.65     17.26 o 
  -8   8 -16      144.82      172.33      8.48 o 
  -7   8 -16     1467.88     1294.39     21.17 o 
  -6   8 -16      257.97      275.58     10.30 o 
  -5   8 -16       18.98       15.94      4.85 o 
  -4   8 -16     3508.52     3282.39     41.48 o 
  -3   8 -16       18.65       20.17      5.16 o 
  -2   8 -16      199.10      207.68      9.28 o 
  -1   8 -16     1222.07     1092.99     19.19 o 
   0   8 -16      208.51      226.04     10.17 o 
   1   8 -16      853.79      858.08     18.35 o 
   2   8 -16       61.92       52.49      6.60 o 
   3   8 -16      163.31      162.91      9.28 o 
   4   8 -16      389.06      375.76     12.68 o 
   5   8 -16      128.23      136.40      9.10 o 
   6   8 -16      157.91      141.65      9.77 o 
   7   8 -16      856.80      894.12     20.77 o 
   8   8 -16      253.21      227.46     14.61 o 
 -17   9 -16      229.75      212.81     15.06 o 
 -16   9 -16      204.18      209.35     14.81 o 
 -15   9 -16     2800.26     2881.93     43.81 o 
 -14   9 -16       54.15       49.77      8.12 o 
 -13   9 -16      656.32      642.07     18.15 o 
 -12   9 -16     1141.02     1243.28     22.04 o 
 -11   9 -16      114.10      103.10      7.68 o 
 -10   9 -16      173.22      170.60      9.21 o 
  -9   9 -16      902.96      941.72     19.01 o 
  -8   9 -16       33.00       21.60      5.37 o 
  -7   9 -16      110.81       94.85      7.35 o 
  -6   9 -16       81.68       68.74      6.80 o 
  -5   9 -16      323.55      305.16     11.70 o 
  -4   9 -16      257.27      229.50     10.44 o 
  -3   9 -16      154.79      166.28      9.58 o 
  -2   9 -16      133.50      113.68      8.32 o 
  -1   9 -16       34.96       28.10      5.72 o 
   0   9 -16     1253.32     1253.79     25.37 o 
   1   9 -16      147.21      137.64      8.89 o 
   2   9 -16      105.50      110.02      9.63 o 
   3   9 -16     1407.59     1468.52     25.14 o 
   4   9 -16      522.73      544.53     16.31 o 
   5   9 -16       70.59       74.54      8.89 o 
   6   9 -16     2604.87     2660.48     43.48 o 
   7   9 -16      275.62      291.11     16.86 o 
   8   9 -16      309.85      326.96     17.55 o 
   9   9 -16       57.89       55.00     10.86 o 
 -19  10 -16       30.09       22.02      9.70 o 
 -18  10 -16      296.78      285.79     22.98 o 
 -17  10 -16       62.97       80.45     11.32 o 
 -16  10 -16       36.09       23.50      8.51 o 
 -15  10 -16     1360.63     1361.31     29.57 o 
 -14  10 -16       96.45       99.78      9.64 o 
 -13  10 -16      374.05      396.34     17.85 o 
 -12  10 -16       77.89       79.19      7.76 o 
 -11  10 -16      229.41      214.68     10.79 o 
 -10  10 -16       12.73       16.77      5.43 o 
  -9  10 -16      114.52      100.44      8.03 o 
  -8  10 -16      511.16      478.30     14.10 o 
  -7  10 -16       70.27       63.99      7.19 o 
  -6  10 -16      136.86      131.68      9.04 o 
  -5  10 -16     1433.72     1285.63     25.74 o 
  -4  10 -16      132.45      131.34      9.11 o 
  -3  10 -16       63.53       65.73      7.30 o 
  -2  10 -16      606.68      571.89     17.38 o 
  -1  10 -16      131.54      134.23     10.21 o 
   0  10 -16        7.51        4.01      5.17 o 
   1  10 -16      226.53      235.07     11.10 o 
   2  10 -16      125.30      106.30      8.84 o 
   3  10 -16      678.02      694.35     20.33 o 
   4  10 -16       78.66       88.28     11.67 o 
   5  10 -16     1266.92     1270.58     31.31 o 
   6  10 -16       60.36       49.80     10.59 o 
   7  10 -16      136.52      123.12     12.80 o 
   8  10 -16      231.87      286.92     18.62 o 
   9  10 -16       28.61       12.54      9.73 o 
  10  10 -16      166.44      188.72     17.33 o 
 -21  11 -16      121.64       91.94     14.15 o 
 -20  11 -16      204.52      227.95     16.20 o 
 -19  11 -16       54.00       66.15     11.19 o 
 -18  11 -16      378.19      419.53     19.85 o 
 -17  11 -16      666.13      700.91     24.28 o 
 -16  11 -16      640.44      677.23     23.56 o 
 -15  11 -16      201.77      211.97     13.26 o 
 -14  11 -16      113.46      120.24     11.33 o 
 -13  11 -16      583.31      578.27     19.43 o 
 -12  11 -16      236.78      242.73     12.27 o 
 -11  11 -16       57.83       64.29      7.59 o 
 -10  11 -16      475.68      491.80     14.77 o 
  -9  11 -16      171.37      155.26      9.71 o 
  -8  11 -16      225.35      207.17     10.59 o 
  -7  11 -16      422.44      424.30     19.40 o 
  -6  11 -16       83.82       77.02      7.59 o 
  -5  11 -16       93.60       94.20      8.11 o 
  -4  11 -16      397.78      407.49     13.98 o 
  -3  11 -16      231.12      231.40     11.46 o 
  -2  11 -16      119.93      104.51      8.21 o 
  -1  11 -16      348.26      325.80     12.64 o 
   0  11 -16       93.33      102.11      8.63 o 
   1  11 -16      206.86      215.38     11.06 o 
   2  11 -16      454.24      429.72     15.76 o 
   3  11 -16       65.22       59.38      8.41 o 
   4  11 -16      305.28      296.48     15.22 o 
   5  11 -16      564.80      662.34     23.56 o 
   6  11 -16      421.03      442.26     21.59 o 
   7  11 -16      556.61      598.74     23.47 o 
   8  11 -16       59.24       57.14     11.38 o 
   9  11 -16      391.15      412.92     22.49 o 
  10  11 -16      101.32       91.56     15.57 o 
  11  11 -16       36.70       19.85     10.38 o 
 -23  12 -16      191.32      217.49     18.76 o 
 -22  12 -16      192.28      189.02     20.38 o 
 -21  12 -16      229.04      257.04     17.37 o 
 -20  12 -16       67.42       58.24     11.62 o 
 -19  12 -16      166.47      158.14     14.43 o 
 -18  12 -16      242.14      223.94     15.83 o 
 -17  12 -16      375.50      461.13     21.41 o 
 -16  12 -16      658.30      725.16     26.99 o 
 -15  12 -16     1284.57     1387.99     32.40 o 
 -14  12 -16       34.32       31.75      9.42 o 
 -13  12 -16      265.99      272.98     14.15 o 
 -12  12 -16      489.05      466.22     15.74 o 
 -11  12 -16      228.55      204.87     11.36 o 
 -10  12 -16       22.99       15.37      6.06 o 
  -9  12 -16      225.47      235.70     11.04 o 
  -8  12 -16      185.92      173.01     10.60 o 
  -7  12 -16      604.47      630.27     19.45 o 
  -6  12 -16      756.45      770.45     22.09 o 
  -5  12 -16      498.91      516.36     18.46 o 
  -4  12 -16      163.31      151.67     11.51 o 
  -3  12 -16      283.26      302.26     15.48 o 
  -2  12 -16       26.16       32.67      8.01 o 
  -1  12 -16      174.94      180.01     14.32 o 
   0  12 -16      547.98      553.64     26.70 o 
   1  12 -16      231.86      239.90     16.15 o 
   2  12 -16       48.96       48.58     10.96 o 
   3  12 -16     1188.94     1278.57     35.92 o 
   4  12 -16      396.38      434.17     24.46 o 
   5  12 -16      607.38      625.07     29.37 o 
   6  12 -16      211.98      188.89     26.58 o 
   7  12 -16      174.86      161.21     20.44 o 
   8  12 -16       67.72       73.51     16.29 o 
   9  12 -16      210.38      220.37     23.37 o 
  10  12 -16      241.99      290.51     26.36 o 
  11  12 -16      326.04      434.67     33.99 o 
 -23  13 -16       94.74       81.45     22.69 o 
 -22  13 -16       42.78       64.33     12.06 o 
 -21  13 -16      112.05      142.65     14.18 o 
 -20  13 -16      675.09      728.83     25.87 o 
 -19  13 -16      222.06      266.03     17.98 o 
 -18  13 -16      111.76      115.48     14.17 o 
 -17  13 -16      606.13      618.35     29.65 o 
 -16  13 -16      195.29      221.04     15.34 o 
 -15  13 -16       38.02       65.92      9.71 o 
 -14  13 -16      735.78      725.03     23.19 o 
 -13  13 -16      211.60      194.57     12.19 o 
 -12  13 -16      368.19      385.48     15.37 o 
 -11  13 -16      597.11      600.12     20.60 o 
 -10  13 -16      415.02      442.60     23.14 o 
  -9  13 -16      127.65      124.02     12.00 o 
  -8  13 -16      323.88      369.80     19.55 o 
  -7  13 -16       49.62       54.14      9.84 o 
  -6  13 -16       96.78       91.41     10.54 o 
  -5  13 -16      296.13      276.27     21.20 o 
  -4  13 -16       81.48       88.56     11.11 o 
  -3  13 -16      330.42      331.01     16.47 o 
  -2  13 -16      529.27      553.49     21.84 o 
  -1  13 -16      275.17      246.45     17.16 o 
   0  13 -16      195.72      185.79     16.97 o 
   1  13 -16      606.46      564.47     24.45 o 
   2  13 -16       37.57       49.71     11.35 o 
   3  13 -16      315.05      327.40     22.63 o 
   4  13 -16      772.17      838.81     39.29 o 
   5  13 -16      109.41      118.80     17.01 o 
   6  13 -16      131.04      110.44     16.45 o 
   7  13 -16      759.99      828.51     43.44 o 
   8  13 -16       56.52       66.82     21.56 o 
   9  13 -16       52.80       79.97     18.56 o 
  10  13 -16       82.68       48.60     34.56 o 
 -22  14 -16      135.82      148.31     15.50 o 
 -21  14 -16       72.00       52.50     11.37 o 
 -20  14 -16       86.86       76.25     14.94 o 
 -19  14 -16      510.33      544.71     24.61 o 
 -18  14 -16      301.23      302.85     18.75 o 
 -17  14 -16      154.44      135.65     13.45 o 
 -16  14 -16      419.92      440.53     23.43 o 
 -15  14 -16      169.76      156.94     12.31 o 
 -14  14 -16      198.17      208.19     17.15 o 
 -13  14 -16      738.57      736.35     27.71 o 
 -12  14 -16      965.94      991.99     31.38 o 
 -11  14 -16      522.96      565.30     31.99 o 
 -10  14 -16     1941.06     2018.86     46.50 o 
  -9  14 -16      818.24      789.75     30.82 o 
  -8  14 -16      324.59      352.59     19.24 o 
  -7  14 -16      107.96      122.08     13.03 o 
  -6  14 -16      480.92      449.66     21.02 o 
  -5  14 -16      599.36      590.40     23.49 o 
  -4  14 -16     1486.89     1534.16     38.56 o 
  -3  14 -16      582.02      586.95     24.07 o 
  -2  14 -16     1058.46     1071.08     34.81 o 
  -1  14 -16      544.62      552.94     25.97 o 
   0  14 -16      174.76      156.62     17.63 o 
   1  14 -16      103.18       82.70     15.13 o 
   2  14 -16      363.20      415.45     24.66 o 
   3  14 -16      274.33      247.08     21.01 o 
   4  14 -16      164.27      149.26     22.68 o 
   5  14 -16      384.74      407.05     25.86 o 
   6  14 -16      133.54      130.19     19.40 o 
   7  14 -16       54.77       54.37     15.83 o 
   8  14 -16       98.92       63.39     17.53 o 
 -22  15 -16       47.66       24.55     14.23 o 
 -21  15 -16      169.69      168.04     19.93 o 
 -20  15 -16      222.79      259.69     33.03 o 
 -19  15 -16      136.27      143.51     21.28 o 
 -18  15 -16      230.38      240.06     23.81 o 
 -17  15 -16      204.39      208.53     20.38 o 
 -16  15 -16      388.06      411.15     22.98 o 
 -15  15 -16      110.61      131.11     16.05 o 
 -14  15 -16      266.87      297.45     19.80 o 
 -13  15 -16      303.71      315.99     20.18 o 
 -12  15 -16      375.04      395.93     23.38 o 
 -11  15 -16      148.35      163.82     16.98 o 
 -10  15 -16      216.73      210.17     20.30 o 
  -9  15 -16       65.90       73.80     12.50 o 
  -8  15 -16      352.40      339.37     21.13 o 
  -7  15 -16      453.21      434.96     27.16 o 
  -6  15 -16      101.01      122.13     14.33 o 
  -5  15 -16      153.34      165.21     16.22 o 
  -4  15 -16      125.87      129.99     14.30 o 
  -3  15 -16      583.43      584.93     24.50 o 
  -2  15 -16      446.41      462.46     24.56 o 
  -1  15 -16      155.41      181.90     17.75 o 
   0  15 -16       94.06      141.90     20.43 o 
   1  15 -16      567.66      606.07     42.28 o 
   2  15 -16      133.94      168.29     20.39 o 
   3  15 -16      171.87      167.51     21.08 o 
   4  15 -16      267.96      235.39     21.54 o 
   5  15 -16      155.12      154.10     19.11 o 
   6  15 -16      120.22      132.06     18.25 o 
   7  15 -16       75.93       87.57     18.45 o 
 -22  16 -16       83.04       60.19     16.08 o 
 -21  16 -16      270.50      252.11     23.17 o 
 -20  16 -16      190.19      198.15     23.50 o 
 -19  16 -16      103.56       82.76     16.71 o 
 -18  16 -16      212.27      185.74     20.01 o 
 -17  16 -16      245.31      224.69     21.21 o 
 -16  16 -16      543.93      574.53     28.59 o 
 -15  16 -16      317.21      341.85     22.95 o 
 -14  16 -16       95.50      110.42     16.48 o 
 -13  16 -16       55.76       54.70     16.49 o 
 -12  16 -16      130.32      126.52     15.90 o 
 -11  16 -16      604.09      638.12     28.25 o 
 -10  16 -16      411.27      392.59     23.19 o 
  -9  16 -16      357.11      343.13     21.68 o 
  -8  16 -16      275.84      275.66     19.93 o 
  -7  16 -16      200.28      202.11     24.38 o 
  -6  16 -16      746.96      681.23     34.83 o 
  -5  16 -16      560.86      562.86     24.46 o 
  -4  16 -16      109.84      118.66     13.62 o 
  -3  16 -16      100.56      100.99     14.45 o 
  -2  16 -16       76.15       81.56     13.72 o 
  -1  16 -16      439.67      430.33     27.55 o 
   0  16 -16      350.53      362.25     26.16 o 
   1  16 -16      218.01      271.10     23.98 o 
   2  16 -16      305.11      266.46     24.62 o 
   3  16 -16      103.05      137.00     17.90 o 
   4  16 -16      220.01      272.30     23.29 o 
   5  16 -16      202.31      198.85     21.10 o 
   6  16 -16      147.64      183.36     20.85 o 
 -22  17 -16      127.47       93.79     23.43 o 
 -21  17 -16      154.03      173.19     21.31 o 
 -20  17 -16      104.65       79.14     16.36 o 
 -19  17 -16      379.82      395.46     27.33 o 
 -18  17 -16      287.32      338.51     34.33 o 
 -17  17 -16      209.52      220.16     29.65 o 
 -16  17 -16      112.73       90.23     15.47 o 
 -15  17 -16      891.26      994.02     39.84 o 
 -14  17 -16      381.52      411.37     25.10 o 
 -13  17 -16      568.10      595.48     28.85 o 
 -12  17 -16      400.70      414.22     40.62 o 
 -11  17 -16      624.46      618.71     28.56 o 
 -10  17 -16      222.49      254.77     19.87 o 
  -9  17 -16      100.70      100.06     14.68 o 
  -8  17 -16      181.89      164.16     16.97 o 
  -7  17 -16      173.03      164.15     23.61 o 
  -6  17 -16      359.34      321.96     21.24 o 
  -5  17 -16      553.75      576.88     25.18 o 
  -4  17 -16      418.02      437.68     22.52 o 
  -3  17 -16      355.97      430.97     27.06 o 
  -2  17 -16      779.46      810.78     35.99 o 
  -1  17 -16       83.23       76.68     15.34 o 
   0  17 -16      219.75      180.73     21.00 o 
   1  17 -16      272.35      247.79     23.97 o 
   2  17 -16      385.51      425.75     34.70 o 
   3  17 -16       55.84       53.86     16.18 o 
   4  17 -16      247.31      250.64     23.10 o 
   5  17 -16      103.75       94.40     19.86 o 
 -21  18 -16       39.92       35.21     14.86 o 
 -20  18 -16       40.71       27.62     14.09 o 
 -19  18 -16       88.14       80.98     16.80 o 
 -18  18 -16      139.08      174.47     22.43 o 
 -17  18 -16       67.39       75.46     16.62 o 
 -16  18 -16       63.99       41.03     14.62 o 
 -15  18 -16      127.23       95.60     17.28 o 
 -14  18 -16       78.46       78.94     15.97 o 
 -13  18 -16      349.14      335.28     22.93 o 
 -12  18 -16      265.90      305.81     21.73 o 
 -11  18 -16      570.17      548.76     27.39 o 
 -10  18 -16      415.44      409.74     29.14 o 
  -9  18 -16       18.87       31.79     14.19 o 
  -8  18 -16      301.20      278.74     20.83 o 
  -7  18 -16      809.48      803.87     32.03 o 
  -6  18 -16      338.68      341.65     20.97 o 
  -5  18 -16      313.82      304.86     20.17 o 
  -4  18 -16      103.23      108.08     15.44 o 
  -3  18 -16      118.65      104.81     17.82 o 
  -2  18 -16       60.22       77.13     16.01 o 
  -1  18 -16      125.51      136.90     19.45 o 
   0  18 -16      130.92      175.13     20.79 o 
   1  18 -16       50.61       57.97     15.36 o 
   2  18 -16       46.38       25.72     14.92 o 
   3  18 -16       44.60       24.36     15.24 o 
 -20  19 -16       34.50       35.12     14.83 o 
 -19  19 -16      152.99      146.97     19.92 o 
 -18  19 -16       35.66       59.08     16.70 o 
 -17  19 -16       20.01       19.41     15.73 o 
 -16  19 -16       73.36       56.31     16.30 o 
 -15  19 -16       52.78       35.74     14.16 o 
 -14  19 -16       56.52       32.84     15.04 o 
 -13  19 -16      180.17      170.91     19.81 o 
 -12  19 -16      111.91      116.40     15.91 o 
 -11  19 -16      391.76      425.97     25.03 o 
 -10  19 -16      592.14      621.32     30.03 o 
  -9  19 -16      944.27      898.14     43.91 o 
  -8  19 -16      429.25      468.79     25.65 o 
  -7  19 -16      101.01       87.05     14.42 o 
  -6  19 -16      274.92      255.60     18.89 o 
  -5  19 -16       48.33       40.07     12.16 o 
  -4  19 -16      106.67      100.77     16.93 o 
  -3  19 -16       85.11       63.14     15.29 o 
  -2  19 -16       18.57        6.31     13.35 o 
  -1  19 -16       38.85       30.24     14.64 o 
   0  19 -16      146.69      134.56     20.52 o 
   1  19 -16       25.31       47.91     15.78 o 
 -20  20 -16       87.14       77.19     23.55 o 
 -19  20 -16       34.46       47.22     16.68 o 
 -18  20 -16       32.64       29.58     17.43 o 
 -17  20 -16       58.59       35.59     17.97 o 
 -16  20 -16       60.31       60.58     15.69 o 
 -15  20 -16       36.33       42.43     14.68 o 
 -14  20 -16      123.57      125.53     18.59 o 
 -13  20 -16      127.77      143.25     19.09 o 
 -12  20 -16       30.97       34.36     13.80 o 
 -11  20 -16      301.24      306.34     22.19 o 
 -10  20 -16       21.51       14.99     11.29 o 
  -9  20 -16      175.53      149.38     17.51 o 
  -8  20 -16       58.83       43.90     13.00 o 
  -7  20 -16      193.84      205.12     17.88 o 
  -6  20 -16       64.31       71.14     14.00 o 
  -5  20 -16       71.24       52.06     14.77 o 
  -4  20 -16       76.05       78.40     16.81 o 
  -3  20 -16       40.69       41.12     14.81 o 
  -2  20 -16       23.25       43.76     15.24 o 
  -1  20 -16       37.76       46.04     15.93 o 
   0  20 -16      177.47      163.00     24.02 o 
 -18  21 -16       13.85       14.73     16.45 o 
 -17  21 -16      172.06      237.80     27.71 o 
 -16  21 -16       47.15       24.77     14.55 o 
 -15  21 -16       15.85       11.97     13.77 o 
 -14  21 -16      227.56      250.13     27.94 o 
 -13  21 -16      136.49      105.65     21.17 o 
 -12  21 -16      107.08      131.53     18.89 o 
 -11  21 -16      388.37      373.69     26.85 o 
 -10  21 -16      291.14      306.79     34.69 o 
  -9  21 -16      146.46      166.26     18.27 o 
  -8  21 -16      170.50      168.66     20.75 o 
  -7  21 -16      177.93      196.05     19.33 o 
  -6  21 -16        8.95       25.26     12.64 o 
  -5  21 -16       41.96       50.74     15.25 o 
  -4  21 -16      173.29      152.23     21.64 o 
  -3  21 -16       19.29       16.17     14.62 o 
 -17  22 -16       82.19       98.79     41.90 o 
 -16  22 -16      392.41      387.92     29.29 o 
 -15  22 -16      166.15      127.63     22.53 o 
 -14  22 -16      263.03      276.93     24.77 o 
 -13  22 -16       29.24       21.98     13.82 o 
 -12  22 -16       75.78       80.70     16.96 o 
 -11  22 -16      145.66      181.32     21.27 o 
 -10  22 -16       75.97       70.80     16.31 o 
  -9  22 -16       25.47        2.52     12.89 o 
  -8  22 -16      275.07      289.74     24.52 o 
  -7  22 -16      141.55      148.55     19.29 o 
  -6  22 -16      392.08      404.05     30.64 o 
  -5  22 -16       89.43       95.61     18.00 o 
 -13  23 -16      169.97      159.79     20.72 o 
 -12  23 -16       85.56       42.78     23.58 o 
 -11  23 -16      128.62      115.06     18.95 o 
 -10  23 -16      186.48      145.20     19.83 o 
   0   0 -15       12.21       12.41      8.81 o 
  -1   1 -15       94.51       74.13      4.73 o 
   0   1 -15      107.51       82.99      4.95 o 
   1   1 -15      210.82      223.42      6.92 o 
  -3   2 -15      293.87      280.84      8.97 o 
  -2   2 -15      392.44      386.05      8.70 o 
  -1   2 -15     1931.00     1858.91     20.94 o 
   0   2 -15      372.29      351.70      8.47 o 
   1   2 -15      273.46      257.79      7.35 o 
   2   2 -15     1940.10     2205.72     24.61 o 
  -5   3 -15      230.96      230.00      7.86 o 
  -4   3 -15      774.53      731.08     11.95 o 
  -3   3 -15     1752.39     1627.69     19.45 o 
  -2   3 -15      267.13      257.92      7.41 o 
  -1   3 -15      280.74      281.41      7.89 o 
   0   3 -15     1029.32     1031.33     14.52 o 
   1   3 -15      740.64      726.54     12.14 o 
   2   3 -15      301.84      276.97      8.74 o 
   3   3 -15      731.07      741.72     13.91 o 
  -7   4 -15       57.00       56.95      5.35 o 
  -6   4 -15      203.81      201.32      7.80 o 
  -5   4 -15     3488.96     3378.60     36.63 o 
  -4   4 -15     1302.69     1218.88     17.15 o 
  -3   4 -15     1068.92     1018.28     15.27 o 
  -2   4 -15      791.50      744.98     12.72 o 
  -1   4 -15      878.72      850.57     13.26 o 
   0   4 -15     1449.67     1339.37     17.49 o 
   1   4 -15     4052.95     3847.06     39.58 o 
   2   4 -15      227.44      215.13      8.20 o 
   3   4 -15       89.11       83.87      6.88 o 
   4   4 -15      663.39      580.40     12.40 o 
  -9   5 -15      155.41      145.24      7.38 o 
  -8   5 -15      362.30      322.32      9.78 o 
  -7   5 -15     4862.55     4694.41     48.28 o 
  -6   5 -15      187.64      180.97      7.57 o 
  -5   5 -15     1123.60     1045.43     16.53 o 
  -4   5 -15      296.21      311.49     11.16 o 
  -3   5 -15      844.35      817.71     13.72 o 
  -2   5 -15     1137.75     1025.39     15.41 o 
  -1   5 -15      607.65      610.89     14.55 o 
   0   5 -15     1123.24     1048.19     16.45 o 
   1   5 -15      143.53      141.70      6.94 o 
   2   5 -15     4986.37     4868.04     51.13 o 
   3   5 -15      240.71      230.16      8.95 o 
   4   5 -15      163.48      149.60      7.49 o 
   5   5 -15      234.43      230.92      9.15 o 
 -11   6 -15      263.32      284.52      9.94 o 
 -10   6 -15      392.53      388.58     11.25 o 
  -9   6 -15      479.93      462.06     11.64 o 
  -8   6 -15      213.82      204.91      8.20 o 
  -7   6 -15      125.63       96.29      6.48 o 
  -6   6 -15     4819.37     4572.06     47.09 o 
  -5   6 -15      164.28      167.92      7.70 o 
  -4   6 -15     1729.83     1652.42     22.67 o 
  -3   6 -15     4956.54     4701.36     47.58 o 
  -2   6 -15     1510.21     1449.65     20.01 o 
  -1   6 -15      255.12      261.16      8.58 o 
   0   6 -15     4196.12     4066.74     45.47 o 
   1   6 -15      133.62      145.45      7.56 o 
   2   6 -15      299.53      295.74      9.64 o 
   3   6 -15      261.21      264.19      9.50 o 
   4   6 -15      603.81      564.49     13.26 o 
   5   6 -15      157.15      157.96      7.95 o 
   6   6 -15     1289.50     1231.82     20.00 o 
 -13   7 -15      339.50      342.16     11.53 o 
 -12   7 -15      779.19      772.98     15.49 o 
 -11   7 -15     1116.72     1084.24     18.77 o 
 -10   7 -15     1043.01      994.55     17.61 o 
  -9   7 -15      468.26      522.51     12.38 o 
  -8   7 -15      600.88      569.72     12.89 o 
  -7   7 -15      427.00      414.14     10.81 o 
  -6   7 -15      620.23      557.60     12.47 o 
  -5   7 -15     1492.94     1473.08     20.62 o 
  -4   7 -15      947.08      960.81     16.55 o 
  -3   7 -15     1104.45     1077.32     17.75 o 
  -2   7 -15     1873.91     1706.12     23.34 o 
  -1   7 -15      568.68      565.02     12.96 o 
   0   7 -15      408.09      378.21     10.82 o 
   1   7 -15      979.60      905.31     17.34 o 
   2   7 -15      536.73      595.27     13.84 o 
   3   7 -15     1056.47     1037.65     17.93 o 
   4   7 -15      900.44      948.29     17.24 o 
   5   7 -15      788.71      773.92     15.50 o 
   6   7 -15      355.06      340.94     11.48 o 
   7   7 -15      710.96      736.10     18.07 o 
 -15   8 -15      215.94      219.51     11.18 o 
 -14   8 -15      165.71      186.44     10.12 o 
 -13   8 -15      469.86      510.56     14.22 o 
 -12   8 -15      119.41      123.94      7.75 o 
 -11   8 -15      418.21      438.22     12.20 o 
 -10   8 -15     2260.42     2221.54     29.02 o 
  -9   8 -15      107.58      106.11      6.86 o 
  -8   8 -15     1065.31     1001.73     16.95 o 
  -7   8 -15     3605.07     3490.87     40.47 o 
  -6   8 -15       43.51       42.18      5.06 o 
  -5   8 -15      131.16      114.67      6.85 o 
  -4   8 -15        7.40        7.76      4.12 o 
  -3   8 -15      129.67      113.00      7.03 o 
  -2   8 -15       71.23       77.46      6.20 o 
  -1   8 -15     4211.79     3954.65     45.70 o 
   0   8 -15      850.69      840.81     16.22 o 
   1   8 -15      122.57      136.14      8.15 o 
   2   8 -15     2740.52     2658.86     34.98 o 
   3   8 -15      355.21      361.91     11.87 o 
   4   8 -15       98.58      117.50      7.54 o 
   5   8 -15      708.55      726.26     16.93 o 
   6   8 -15      203.36      227.59     10.38 o 
   7   8 -15      219.89      225.34     10.82 o 
   8   8 -15       20.87       30.47      9.76 o 
 -17   9 -15     1143.83     1085.78     28.97 o 
 -16   9 -15       70.49       51.78      9.06 o 
 -15   9 -15     1530.99     1573.06     29.31 o 
 -14   9 -15       63.36       53.35      7.09 o 
 -13   9 -15      103.64      103.09      8.12 o 
 -12   9 -15      479.88      435.77     13.00 o 
 -11   9 -15      243.05      229.13      9.86 o 
 -10   9 -15      534.30      499.28     13.24 o 
  -9   9 -15     1620.12     1386.59     22.78 o 
  -8   9 -15      601.31      603.39     14.66 o 
  -7   9 -15      186.86      178.33      8.80 o 
  -6   9 -15     2330.64     2194.36     30.92 o 
  -5   9 -15     1179.83     1113.89     19.26 o 
  -4   9 -15      963.64      931.01     18.36 o 
  -3   9 -15     1744.44     1755.47     28.37 o 
  -2   9 -15      223.57      205.74      9.46 o 
  -1   9 -15      741.86      715.14     19.05 o 
   0   9 -15     1304.14     1134.41     21.14 o 
   1   9 -15      417.13      381.82     12.01 o 
   2   9 -15      144.26      129.85      8.30 o 
   3   9 -15      388.88      369.49     12.34 o 
   4   9 -15       95.56      113.96      9.42 o 
   5   9 -15       35.47       39.05      6.83 o 
   6   9 -15     1505.95     1562.92     29.60 o 
   7   9 -15      102.23      105.37     10.23 o 
   8   9 -15      990.16     1059.26     27.49 o 
   9   9 -15     2129.15     2225.37     44.83 o 
 -19  10 -15      392.55      399.19     19.28 o 
 -18  10 -15      675.25      731.86     24.56 o 
 -17  10 -15      173.45      206.79     14.98 o 
 -16  10 -15      248.53      239.66     13.99 o 
 -15  10 -15      306.71      291.46     13.46 o 
 -14  10 -15     1034.50     1012.45     22.55 o 
 -13  10 -15      217.62      213.21     10.88 o 
 -12  10 -15      366.02      358.84     12.54 o 
 -11  10 -15      827.77      879.62     18.71 o 
 -10  10 -15      556.19      559.58     15.19 o 
  -9  10 -15       69.03       50.93      6.83 o 
  -8  10 -15      982.18     1010.84     19.97 o 
  -7  10 -15      101.28       87.92      7.25 o 
  -6  10 -15      549.85      488.15     13.61 o 
  -5  10 -15      259.43      258.23     10.18 o 
  -4  10 -15      685.14      590.92     15.70 o 
  -3  10 -15       91.29       73.19      7.09 o 
  -2  10 -15      991.98     1031.41     20.99 o 
  -1  10 -15       63.81       60.47      6.06 o 
   0  10 -15      652.76      619.97     16.14 o 
   1  10 -15      724.29      730.05     17.34 o 
   2  10 -15      245.69      230.33     10.88 o 
   3  10 -15      274.14      275.71     12.66 o 
   4  10 -15      893.40      862.22     22.36 o 
   5  10 -15      292.82      307.28     15.09 o 
   6  10 -15      234.52      241.70     14.99 o 
   7  10 -15      214.04      266.63     19.77 o 
   8  10 -15      520.43      522.21     21.75 o 
   9  10 -15      769.42      808.15     34.24 o 
  10  10 -15      134.56      132.39     15.04 o 
 -21  11 -15      259.16      275.78     18.13 o 
 -20  11 -15      291.80      307.06     17.96 o 
 -19  11 -15      247.33      253.92     19.01 o 
 -18  11 -15      614.17      612.83     25.93 o 
 -17  11 -15       40.79       29.28      9.59 o 
 -16  11 -15      626.86      659.22     22.25 o 
 -15  11 -15      148.27      152.21     10.47 o 
 -14  11 -15      210.58      229.87     12.50 o 
 -13  11 -15       23.91        9.23      6.67 o 
 -12  11 -15      344.66      337.33     12.74 o 
 -11  11 -15      207.75      234.65     11.14 o 
 -10  11 -15     1043.82     1059.33     21.74 o 
  -9  11 -15      215.20      203.27     10.24 o 
  -8  11 -15      192.52      184.99      9.68 o 
  -7  11 -15      254.97      253.38     11.27 o 
  -6  11 -15      311.16      293.56     11.38 o 
  -5  11 -15      311.96      294.80     12.87 o 
  -4  11 -15      303.62      291.48     13.12 o 
  -3  11 -15      293.92      277.03     11.04 o 
  -2  11 -15      223.35      226.48      9.92 o 
  -1  11 -15     1352.10     1326.82     23.61 o 
   0  11 -15      248.65      261.52     10.66 o 
   1  11 -15      460.13      459.27     13.86 o 
   2  11 -15       48.78       32.23      6.38 o 
   3  11 -15      143.52      141.66     10.15 o 
   4  11 -15       85.84       86.37      9.38 o 
   5  11 -15      689.20      755.56     25.79 o 
   6  11 -15       39.01       48.13     10.14 o 
   7  11 -15      703.91      730.25     23.09 o 
   8  11 -15      260.61      271.92     16.69 o 
   9  11 -15      313.86      335.41     19.39 o 
  10  11 -15      128.07      101.46     13.14 o 
  11  11 -15       72.80       45.14     12.02 o 
 -23  12 -15      116.79      115.81     16.55 o 
 -22  12 -15       45.66       46.23     12.02 o 
 -21  12 -15      159.49      159.96     14.47 o 
 -20  12 -15      521.44      609.91     26.84 o 
 -19  12 -15      860.31      845.02     26.97 o 
 -18  12 -15      788.98      809.75     25.96 o 
 -17  12 -15      240.31      233.74     15.49 o 
 -16  12 -15      917.37      894.13     25.46 o 
 -15  12 -15      236.10      261.38     14.82 o 
 -14  12 -15      143.60      132.95     10.87 o 
 -13  12 -15       44.70       35.77      7.23 o 
 -12  12 -15      191.21      189.43     10.91 o 
 -11  12 -15      116.17      115.36      8.51 o 
 -10  12 -15       51.64       51.13      6.68 o 
  -9  12 -15      927.19     1023.37     20.72 o 
  -8  12 -15      127.72      132.15     10.91 o 
  -7  12 -15       49.81       41.17      7.47 o 
  -6  12 -15       47.81       43.73      7.73 o 
  -5  12 -15       48.79       34.92      7.41 o 
  -4  12 -15      174.82      171.98     13.58 o 
  -3  12 -15      966.37     1089.15     24.81 o 
  -2  12 -15       76.95       76.64     10.27 o 
  -1  12 -15      105.74      111.16     10.29 o 
   0  12 -15      183.80      229.19     13.06 o 
   1  12 -15       82.09       99.32     10.97 o 
   2  12 -15       86.95       82.76     10.61 o 
   3  12 -15      180.85      173.20     15.42 o 
   4  12 -15      548.74      537.77     27.44 o 
   5  12 -15      314.50      307.56     21.86 o 
   6  12 -15      898.56      901.88     37.77 o 
   7  12 -15      887.95      924.25     37.67 o 
   8  12 -15      360.14      395.60     26.12 o 
   9  12 -15      155.79      130.74     18.78 o 
  10  12 -15       47.74       54.42     15.04 o 
  11  12 -15      225.96      197.66     23.32 o 
 -23  13 -15      106.02      114.30     14.87 o 
 -22  13 -15      215.45      226.40     16.84 o 
 -21  13 -15       61.60       37.85     10.62 o 
 -20  13 -15       64.72       70.10     10.96 o 
 -19  13 -15      436.00      457.02     29.01 o 
 -18  13 -15      346.21      321.18     18.38 o 
 -17  13 -15       31.22       27.09      9.56 o 
 -16  13 -15      546.04      648.27     24.76 o 
 -15  13 -15      375.51      388.96     17.20 o 
 -14  13 -15      461.78      500.80     27.45 o 
 -13  13 -15      172.99      164.71     12.89 o 
 -12  13 -15       41.74       51.34      7.13 o 
 -11  13 -15      148.78      142.20     11.21 o 
 -10  13 -15      118.46      105.37     10.12 o 
  -9  13 -15       41.25       31.95      7.49 o 
  -8  13 -15      246.88      271.28     13.73 o 
  -7  13 -15       43.86       20.98      7.14 o 
  -6  13 -15       38.68       22.77      7.13 o 
  -5  13 -15      334.20      352.35     15.49 o 
  -4  13 -15       43.40       36.19      7.21 o 
  -3  13 -15      162.31      173.15     11.95 o 
  -2  13 -15       99.29       80.19      9.22 o 
  -1  13 -15       61.93       56.15      9.84 o 
   0  13 -15      180.28      181.84     23.45 o 
   1  13 -15      330.51      312.57     18.04 o 
   2  13 -15      372.53      364.58     28.47 o 
   3  13 -15      619.90      653.25     28.71 o 
   4  13 -15       15.58       10.87     11.09 o 
   5  13 -15      204.29      179.21     24.93 o 
   6  13 -15      672.02      644.96     41.51 o 
   7  13 -15      113.17       95.26     16.90 o 
   8  13 -15       74.63       83.14     17.83 o 
   9  13 -15      144.30      146.98     19.17 o 
  10  13 -15       77.84       72.85     18.64 o 
 -23  14 -15      397.97      394.71     25.93 o 
 -22  14 -15      111.27      117.38     13.56 o 
 -21  14 -15      137.06      158.62     15.03 o 
 -20  14 -15      191.84      195.03     15.66 o 
 -19  14 -15      605.72      615.32     24.11 o 
 -18  14 -15      423.76      413.97     21.23 o 
 -17  14 -15      115.76       93.17     11.96 o 
 -16  14 -15      222.05      215.58     14.51 o 
 -15  14 -15      106.50      111.46      9.76 o 
 -14  14 -15       90.95       77.49     12.19 o 
 -13  14 -15      178.88      181.59     15.82 o 
 -12  14 -15      726.21      720.76     23.37 o 
 -11  14 -15      317.54      314.58     16.58 o 
 -10  14 -15      372.99      377.12     17.23 o 
  -9  14 -15      455.23      478.32     18.82 o 
  -8  14 -15      469.73      508.86     19.37 o 
  -7  14 -15      149.73      163.94     16.33 o 
  -6  14 -15      661.58      643.34     21.40 o 
  -5  14 -15      340.03      362.01     17.59 o 
  -4  14 -15      539.35      518.34     21.93 o 
  -3  14 -15      499.99      435.79     18.08 o 
  -2  14 -15      549.93      573.09     21.56 o 
  -1  14 -15      327.85      299.80     19.97 o 
   0  14 -15       86.83       67.69     12.50 o 
   1  14 -15       77.66       77.06     21.43 o 
   2  14 -15      190.06      201.81     18.58 o 
   3  14 -15       80.47       53.40     12.83 o 
   4  14 -15      491.64      478.46     26.66 o 
   5  14 -15      615.85      620.06     29.87 o 
   6  14 -15      214.26      208.02     22.64 o 
   7  14 -15       84.15       67.80     16.11 o 
   8  14 -15      205.89      250.55     24.80 o 
   9  14 -15      461.78      535.84     33.55 o 
 -23  15 -15      199.54      185.85     33.71 o 
 -22  15 -15      110.31       94.02     16.16 o 
 -21  15 -15       89.58       85.98     15.50 o 
 -20  15 -15      223.93      212.24     19.57 o 
 -19  15 -15      627.33      650.52     55.80 o 
 -18  15 -15       56.76       80.61     15.53 o 
 -17  15 -15      144.90      107.82     16.15 o 
 -16  15 -15      440.43      408.52     27.16 o 
 -15  15 -15      104.44      104.66     14.88 o 
 -14  15 -15       49.08       54.52     11.62 o 
 -13  15 -15      162.72      163.13     15.52 o 
 -12  15 -15      250.61      237.66     18.83 o 
 -11  15 -15       48.68       44.57     10.51 o 
 -10  15 -15       92.07      122.10     15.54 o 
  -9  15 -15      141.50      150.08     18.42 o 
  -8  15 -15      119.30      101.36     12.33 o 
  -7  15 -15       92.84       90.41     11.50 o 
  -6  15 -15      133.63      128.79     11.97 o 
  -5  15 -15       79.19       76.12     10.58 o 
  -4  15 -15       55.81       53.25     10.93 o 
  -3  15 -15      217.96      236.84     16.78 o 
  -2  15 -15      147.68      152.79     17.72 o 
  -1  15 -15       71.24       66.70     12.92 o 
   0  15 -15       77.35       66.85     16.00 o 
   1  15 -15      295.11      319.14     24.28 o 
   2  15 -15      188.60      178.71     20.43 o 
   3  15 -15       30.99       12.37     11.72 o 
   4  15 -15      702.73      733.82     32.76 o 
   5  15 -15      183.23      203.43     20.07 o 
   6  15 -15      148.86      169.51     19.46 o 
   7  15 -15      105.32      127.58     20.09 o 
   8  15 -15      172.86      170.04     22.14 o 
 -23  16 -15       61.76       44.53     15.10 o 
 -22  16 -15       35.78       15.98     12.99 o 
 -21  16 -15      232.51      232.55     22.41 o 
 -20  16 -15      120.11      108.99     20.70 o 
 -19  16 -15      267.51      293.63     23.82 o 
 -18  16 -15      310.45      319.49     23.95 o 
 -17  16 -15       20.27        9.21     12.77 o 
 -16  16 -15      692.58      768.77     35.99 o 
 -15  16 -15      201.28      219.66     25.37 o 
 -14  16 -15      389.51      418.13     27.30 o 
 -13  16 -15      279.70      315.12     21.42 o 
 -12  16 -15      191.99      185.76     17.68 o 
 -11  16 -15      600.21      641.66     28.60 o 
 -10  16 -15      142.17      136.50     15.23 o 
  -9  16 -15       95.02       85.83     13.02 o 
  -8  16 -15      417.57      391.56     22.03 o 
  -7  16 -15      126.27      134.46     15.00 o 
  -6  16 -15      155.90      154.78     15.88 o 
  -5  16 -15      797.77      830.48     27.91 o 
  -4  16 -15      221.28      221.41     16.42 o 
  -3  16 -15      360.62      380.35     23.21 o 
  -2  16 -15      247.42      271.78     20.14 o 
  -1  16 -15      226.62      200.22     23.51 o 
   0  16 -15      628.21      694.13     33.07 o 
   1  16 -15       18.45       29.14     13.44 o 
   2  16 -15      423.75      509.17     30.20 o 
   3  16 -15      276.20      349.58     35.84 o 
   4  16 -15       79.20       52.27     14.61 o 
   5  16 -15      154.16      190.13     20.43 o 
   6  16 -15       34.79       21.07     13.74 o 
   7  16 -15       38.59       55.90     20.27 o 
 -22  17 -15       21.64       25.80     14.57 o 
 -21  17 -15      141.15      184.25     21.37 o 
 -20  17 -15       17.22       20.24     13.28 o 
 -19  17 -15       34.71       25.50     13.38 o 
 -18  17 -15      361.44      365.36     27.91 o 
 -17  17 -15      146.09      128.35     18.99 o 
 -16  17 -15      198.63      197.56     18.84 o 
 -15  17 -15       90.38       70.61     13.88 o 
 -14  17 -15      336.43      318.52     24.08 o 
 -13  17 -15      343.63      336.00     22.22 o 
 -12  17 -15      675.81      705.13     29.77 o 
 -11  17 -15      576.45      612.64     29.39 o 
 -10  17 -15      670.89      665.27     30.21 o 
  -9  17 -15      461.18      456.10     24.10 o 
  -8  17 -15      553.69      562.58     29.42 o 
  -7  17 -15      568.89      568.99     24.39 o 
  -6  17 -15      533.31      610.38     25.05 o 
  -5  17 -15      662.74      648.80     25.80 o 
  -4  17 -15      445.88      441.68     25.63 o 
  -3  17 -15      204.56      189.21     17.81 o 
  -2  17 -15       69.28       59.57     14.70 o 
  -1  17 -15      254.12      277.42     23.35 o 
   0  17 -15      109.35      117.50     17.76 o 
   1  17 -15      296.79      316.08     25.51 o 
   2  17 -15       26.24       27.04     14.09 o 
   3  17 -15       20.72        1.48     13.56 o 
   4  17 -15      281.82      282.84     23.84 o 
   5  17 -15       29.40       25.29     14.11 o 
 -22  18 -15       50.06       38.75     15.27 o 
 -21  18 -15       30.06       48.84     15.48 o 
 -20  18 -15       68.22       99.10     17.65 o 
 -19  18 -15      196.01      194.68     22.72 o 
 -18  18 -15       34.65       32.62     15.07 o 
 -17  18 -15       43.26       21.60     13.78 o 
 -16  18 -15      217.59      242.21     22.61 o 
 -15  18 -15       12.48       28.80     14.96 o 
 -14  18 -15      220.59      246.35     22.31 o 
 -13  18 -15      226.04      231.90     25.76 o 
 -12  18 -15      602.38      626.03     28.73 o 
 -11  18 -15      166.99      173.79     17.55 o 
 -10  18 -15      109.65       98.90     14.52 o 
  -9  18 -15       12.49       26.46     11.18 o 
  -8  18 -15      147.23      138.00     16.11 o 
  -7  18 -15      241.82      274.41     18.67 o 
  -6  18 -15      676.00      701.06     28.65 o 
  -5  18 -15      268.80      286.30     19.13 o 
  -4  18 -15      316.28      313.58     20.02 o 
  -3  18 -15       10.64       25.33     12.61 o 
  -2  18 -15      147.29      134.37     18.12 o 
  -1  18 -15       39.94       39.16     13.97 o 
   0  18 -15       41.90       74.91     16.65 o 
   1  18 -15      206.93      213.48     22.91 o 
   2  18 -15       34.39       39.28     14.99 o 
   3  18 -15       15.88        5.81     14.10 o 
   4  18 -15       73.72       89.73     17.28 o 
 -21  19 -15      209.43      201.58     23.06 o 
 -20  19 -15       39.03       18.31     13.42 o 
 -19  19 -15      224.28      292.00     29.92 o 
 -18  19 -15       99.56       78.23     17.57 o 
 -17  19 -15       70.60       73.34     19.18 o 
 -16  19 -15      151.35      155.47     24.45 o 
 -15  19 -15       48.42       36.77     14.08 o 
 -14  19 -15      133.50      160.28     19.22 o 
 -13  19 -15      109.28      101.02     16.13 o 
 -12  19 -15       52.87       54.41     13.21 o 
 -11  19 -15      264.28      309.98     21.59 o 
 -10  19 -15      149.30      138.93     16.57 o 
  -9  19 -15      291.87      292.71     22.14 o 
  -8  19 -15      187.17      225.46     22.22 o 
  -7  19 -15       40.43       30.70     10.94 o 
  -6  19 -15      176.64      183.89     19.09 o 
  -5  19 -15      136.92      199.01     17.07 o 
  -4  19 -15       45.70       47.29     14.21 o 
  -3  19 -15      288.24      314.64     28.39 o 
  -2  19 -15       59.59       62.86     15.75 o 
  -1  19 -15      164.45      142.66     29.76 o 
   0  19 -15      271.78      294.08     25.80 o 
   1  19 -15       43.43       60.87     16.50 o 
   2  19 -15      128.59      112.33     19.37 o 
 -21  20 -15       58.44       83.91     25.10 o 
 -20  20 -15       31.32       63.31     17.58 o 
 -19  20 -15       58.84       60.74     16.80 o 
 -18  20 -15      120.29      149.67     23.47 o 
 -17  20 -15       47.23       33.65     17.08 o 
 -16  20 -15        6.92       12.75     12.44 o 
 -15  20 -15      128.86      118.55     18.57 o 
 -14  20 -15      118.33      134.02     18.53 o 
 -13  20 -15      118.07      110.04     33.52 o 
 -12  20 -15      307.42      292.20     23.80 o 
 -11  20 -15      151.14      190.73     20.05 o 
 -10  20 -15      285.70      291.09     21.31 o 
  -9  20 -15       81.37       94.41     14.48 o 
  -8  20 -15      425.13      424.75     24.50 o 
  -7  20 -15      114.35      134.40     15.37 o 
  -6  20 -15      208.12      223.43     17.90 o 
  -5  20 -15       99.93       78.62     14.41 o 
  -4  20 -15        7.94       11.45     12.72 o 
  -3  20 -15       26.35       19.57     13.47 o 
  -2  20 -15      100.72       86.34     17.41 o 
  -1  20 -15       79.57       60.17     16.36 o 
   0  20 -15       49.75       86.47     18.14 o 
   1  20 -15       62.98      101.83     24.20 o 
 -20  21 -15       16.24       -8.41     17.23 o 
 -19  21 -15      187.03      213.05     27.94 o 
 -18  21 -15       74.94       69.56     28.84 o 
 -17  21 -15      137.16      146.06     22.76 o 
 -16  21 -15      299.32      252.76     24.07 o 
 -15  21 -15       87.15       66.35     16.32 o 
 -14  21 -15      351.91      385.30     33.76 o 
 -13  21 -15      115.50      146.68     19.42 o 
 -12  21 -15      123.54      145.86     18.90 o 
 -11  21 -15      794.95      811.34     37.25 o 
 -10  21 -15      432.27      431.56     27.31 o 
  -9  21 -15      203.27      223.40     24.22 o 
  -8  21 -15      188.90      127.73     18.30 o 
  -7  21 -15      286.83      287.91     24.47 o 
  -6  21 -15       54.80       73.89     16.48 o 
  -5  21 -15      167.74      186.70     20.99 o 
  -4  21 -15      251.77      243.29     23.01 o 
  -3  21 -15       55.33       49.04     15.80 o 
  -2  21 -15      155.77      200.20     22.69 o 
  -1  21 -15       27.24        3.54     16.59 o 
 -18  22 -15       81.13       85.63     20.81 o 
 -17  22 -15      150.80      145.41     29.30 o 
 -16  22 -15      179.11      206.06     22.89 o 
 -15  22 -15      132.99      106.55     18.54 o 
 -14  22 -15      174.20      189.84     21.73 o 
 -13  22 -15       78.84       49.87     14.94 o 
 -12  22 -15      124.37      147.26     25.46 o 
 -11  22 -15      102.98      102.55     17.25 o 
 -10  22 -15       65.26       63.53     15.88 o 
  -9  22 -15      110.61      125.62     21.86 o 
  -8  22 -15      184.32      180.92     20.21 o 
  -7  22 -15       76.89       60.29     15.62 o 
  -6  22 -15      343.36      349.26     23.63 o 
  -5  22 -15      191.97      211.30     27.33 o 
  -4  22 -15      118.74       92.67     18.53 o 
 -16  23 -15      155.16      162.43     24.30 o 
 -15  23 -15      132.54      165.61     20.74 o 
 -14  23 -15      102.34       66.21     16.71 o 
 -13  23 -15       54.07       67.85     16.48 o 
 -12  23 -15      183.89      200.90     21.60 o 
 -11  23 -15      248.78      245.48     24.46 o 
 -10  23 -15       98.62      102.14     17.29 o 
  -9  23 -15      187.03      197.78     21.35 o 
  -8  23 -15       98.60       92.77     18.34 o 
  -7  23 -15      265.91      275.18     24.09 o 
  -1   1 -14      173.19      163.43      5.52 o 
   0   1 -14      192.47      175.39      5.91 o 
   1   1 -14     1102.82      967.22     12.83 o 
  -3   2 -14     2051.64     1980.93     20.78 o 
  -2   2 -14      948.53      902.69     12.34 o 
  -1   2 -14     5462.93     5186.51     43.65 o 
   0   2 -14     1154.68     1055.17     13.80 o 
   1   2 -14     1802.95     1773.86     20.08 o 
   2   2 -14     6873.84     6703.96     55.50 o 
  -5   3 -14      289.98      271.82      8.02 o 
  -4   3 -14      416.76      360.21      8.23 o 
  -3   3 -14     4563.02     4171.51     36.52 o 
  -2   3 -14      218.46      188.47      5.89 o 
  -1   3 -14      231.99      207.68      6.34 o 
   0   3 -14     3777.66     3613.45     34.28 o 
   1   3 -14      489.27      418.13      9.49 o 
   2   3 -14      208.77      195.44      6.77 o 
   3   3 -14     1755.89     1572.08     20.53 o 
  -7   4 -14      309.32      278.78      8.60 o 
  -6   4 -14      556.69      468.48     10.47 o 
  -5   4 -14     4788.31     4447.41     42.32 o 
  -4   4 -14      218.73      194.90      6.31 o 
  -3   4 -14       54.39       52.70      3.99 o 
  -2   4 -14     1888.77     1710.45     19.20 o 
  -1   4 -14       29.05       22.80      3.51 o 
   0   4 -14      164.72      158.23      6.03 o 
   1   4 -14     5027.26     4714.78     45.19 o 
   2   4 -14      425.08      377.13      9.79 o 
   3   4 -14      423.42      360.73      9.57 o 
   4   4 -14      101.43       96.88     11.32 o 
  -9   5 -14       75.86       70.17      5.62 o 
  -8   5 -14      238.98      219.85      8.17 o 
  -7   5 -14     3627.57     3627.40     38.75 o 
  -6   5 -14     1134.29     1016.67     15.59 o 
  -5   5 -14     1226.81     1173.19     16.23 o 
  -4   5 -14     2313.57     2325.33     24.31 o 
  -3   5 -14      893.37      856.24     13.11 o 
  -2   5 -14      921.50      845.99     13.34 o 
  -1   5 -14     2600.01     2575.29     28.67 o 
   0   5 -14     1502.18     1408.88     18.22 o 
   1   5 -14      904.09      818.78     13.63 o 
   2   5 -14     4110.74     3970.80     42.74 o 
   3   5 -14      205.00      198.81      7.74 o 
   4   5 -14       60.73       59.45      5.31 o 
   5   5 -14       67.21       58.51      5.38 o 
 -11   6 -14      286.93      262.94      9.29 o 
 -10   6 -14       92.70       68.55      5.71 o 
  -9   6 -14      450.49      416.10     10.77 o 
  -8   6 -14      203.94      202.12      7.89 o 
  -7   6 -14      439.53      392.22     10.16 o 
  -6   6 -14     3831.24     3562.88     37.36 o 
  -5   6 -14      397.61      396.58      9.37 o 
  -4   6 -14      261.94      259.54      7.82 o 
  -3   6 -14     2234.47     2171.75     25.34 o 
  -2   6 -14      323.95      324.34      8.70 o 
  -1   6 -14      278.94      283.72      8.48 o 
   0   6 -14     3489.72     3332.41     37.47 o 
   1   6 -14      503.37      465.98     10.76 o 
   2   6 -14      187.65      186.88      7.61 o 
   3   6 -14      243.95      228.53      8.70 o 
   4   6 -14       51.73       41.69      5.13 o 
   5   6 -14      184.27      163.20      7.81 o 
   6   6 -14      152.13      161.40      8.00 o 
 -13   7 -14       40.25       31.02      5.35 o 
 -12   7 -14       94.27       91.08      6.68 o 
 -11   7 -14     1146.68     1141.40     18.43 o 
 -10   7 -14      113.14       92.88      6.33 o 
  -9   7 -14      558.13      516.07     11.96 o 
  -8   7 -14      851.37      796.46     14.00 o 
  -7   7 -14      216.60      199.86      7.56 o 
  -6   7 -14      484.69      495.23     11.09 o 
  -5   7 -14     7384.97     7205.34     68.42 o 
  -4   7 -14     1067.53     1075.70     17.01 o 
  -3   7 -14     1117.99     1088.71     16.49 o 
  -2   7 -14     7469.63     7171.53     70.02 o 
  -1   7 -14      511.37      556.73     11.62 o 
   0   7 -14      147.29      122.87      6.84 o 
   1   7 -14      844.59      759.01     14.93 o 
   2   7 -14      493.36      464.16     11.34 o 
   3   7 -14      179.38      145.81      8.98 o 
   4   7 -14     1273.84     1211.05     19.12 o 
   5   7 -14      107.40      113.30      7.00 o 
   6   7 -14       35.00       15.79      5.01 o 
   7   7 -14     1324.44     1276.24     21.31 o 
 -15   8 -14      216.44      246.52     10.73 o 
 -14   8 -14       78.70       68.99      6.78 o 
 -13   8 -14      178.56      181.93      8.96 o 
 -12   8 -14      111.28      114.16      7.13 o 
 -11   8 -14      186.07      180.22      8.18 o 
 -10   8 -14      861.17      763.42     14.97 o 
  -9   8 -14      111.87      117.36      6.58 o 
  -8   8 -14      568.98      587.39     12.43 o 
  -7   8 -14     6013.54     5632.61     59.42 o 
  -6   8 -14      218.32      207.35      8.02 o 
  -5   8 -14      974.23      933.71     16.23 o 
  -4   8 -14      417.62      392.43     10.47 o 
  -3   8 -14     1148.03     1074.50     17.66 o 
  -2   8 -14      127.93      127.58      6.66 o 
  -1   8 -14     7746.16     7082.71     70.95 o 
   0   8 -14      815.70      791.80     17.76 o 
   1   8 -14      146.53      148.35      7.70 o 
   2   8 -14     1016.48      914.69     17.38 o 
   3   8 -14      101.97       97.03      6.77 o 
   4   8 -14       61.06       56.42      5.81 o 
   5   8 -14      126.06      137.57      8.04 o 
   6   8 -14       80.17       81.37      7.04 o 
   7   8 -14      413.69      431.71     16.04 o 
   8   8 -14      154.30      176.12     11.30 o 
 -17   9 -14      163.85      166.79     16.79 o 
 -16   9 -14      180.75      167.31     13.50 o 
 -15   9 -14      276.39      276.72     12.03 o 
 -14   9 -14       34.43       32.02      5.83 o 
 -13   9 -14      172.36      184.88     10.42 o 
 -12   9 -14      167.30      166.39      8.55 o 
 -11   9 -14      299.44      260.02     10.34 o 
 -10   9 -14      314.15      272.23      9.97 o 
  -9   9 -14     1098.43     1011.78     17.99 o 
  -8   9 -14     1368.86     1274.36     21.14 o 
  -7   9 -14     1509.07     1372.58     22.54 o 
  -6   9 -14     5652.76     5227.96     57.65 o 
  -5   9 -14     1840.11     1759.54     25.32 o 
  -4   9 -14     1735.82     1656.85     25.01 o 
  -3   9 -14     4796.38     4490.34     51.86 o 
  -2   9 -14     1773.41     1609.83     23.65 o 
  -1   9 -14     1155.73     1081.17     18.63 o 
   0   9 -14      787.88      756.13     15.86 o 
   1   9 -14      229.00      214.50      9.22 o 
   2   9 -14      279.87      274.38     11.15 o 
   3   9 -14      199.13      213.71     11.50 o 
   4   9 -14      129.45      133.15     10.17 o 
   5   9 -14       22.75       16.64      5.06 o 
   6   9 -14      229.44      234.84     10.92 o 
   7   9 -14      204.38      221.72     11.58 o 
   8   9 -14      115.66      102.40     11.72 o 
   9   9 -14      488.19      525.21     20.76 o 
 -19  10 -14       57.94       61.54     10.42 o 
 -18  10 -14      155.60      131.06     12.86 o 
 -17  10 -14      325.59      311.84     16.78 o 
 -16  10 -14      120.08       99.99     10.40 o 
 -15  10 -14      262.68      274.75     12.79 o 
 -14  10 -14      817.06      811.13     18.18 o 
 -13  10 -14       71.96       81.46      7.44 o 
 -12  10 -14      671.26      660.63     15.86 o 
 -11  10 -14      518.13      532.41     14.52 o 
 -10  10 -14      205.41      202.71      9.72 o 
  -9  10 -14      486.68      470.85     12.97 o 
  -8  10 -14      315.17      304.80     11.69 o 
  -7  10 -14     1372.77     1256.88     21.15 o 
  -6  10 -14      896.38      879.99     16.52 o 
  -5  10 -14      328.86      264.29      9.64 o 
  -4  10 -14      994.24      995.45     18.50 o 
  -3  10 -14     1139.37     1016.28     19.43 o 
  -2  10 -14      165.67      165.40      8.21 o 
  -1  10 -14      457.71      451.18     12.39 o 
   0  10 -14      242.55      250.56      9.70 o 
   1  10 -14      594.32      600.03     14.95 o 
   2  10 -14      638.99      611.90     15.41 o 
   3  10 -14       42.55       50.53      6.92 o 
   4  10 -14     1028.30     1079.49     23.12 o 
   5  10 -14      292.68      307.83     13.48 o 
   6  10 -14       77.50       64.35      9.02 o 
   7  10 -14      376.03      378.62     17.11 o 
   8  10 -14      150.41      156.63     13.59 o 
   9  10 -14       41.95       39.03      9.83 o 
  10  10 -14      107.27       97.14     11.98 o 
 -21  11 -14      209.14      212.40     15.96 o 
 -20  11 -14       82.94       64.04     11.33 o 
 -19  11 -14       59.51       83.90     11.43 o 
 -18  11 -14      371.87      386.78     18.71 o 
 -17  11 -14      271.88      268.66     15.47 o 
 -16  11 -14       75.34       81.65      9.61 o 
 -15  11 -14      136.98      131.80      9.97 o 
 -14  11 -14      246.55      250.83     11.22 o 
 -13  11 -14     1123.12     1186.95     22.60 o 
 -12  11 -14      898.02      874.96     19.39 o 
 -11  11 -14      261.76      269.07     11.47 o 
 -10  11 -14      592.46      547.32     15.17 o 
  -9  11 -14      118.32      125.78      8.35 o 
  -8  11 -14      187.70      195.67      9.47 o 
  -7  11 -14      269.30      255.79     10.62 o 
  -6  11 -14       62.72       63.54      6.29 o 
  -5  11 -14       87.89       82.56      6.44 o 
  -4  11 -14      360.60      296.03     12.91 o 
  -3  11 -14      231.65      232.30     11.77 o 
  -2  11 -14      119.66      118.52      9.05 o 
  -1  11 -14      810.63      704.11     18.28 o 
   0  11 -14      235.47      225.76     11.76 o 
   1  11 -14     1065.97     1107.81     24.53 o 
   2  11 -14     1174.56     1191.51     23.41 o 
   3  11 -14      200.33      206.88     10.48 o 
   4  11 -14      171.12      165.91     11.01 o 
   5  11 -14       89.20       79.34     16.64 o 
   6  11 -14      153.49      150.00     11.40 o 
   7  11 -14      563.08      532.05     29.25 o 
   8  11 -14       86.06       82.51     11.15 o 
   9  11 -14      126.44      140.83     13.94 o 
  10  11 -14      152.99      155.32     17.64 o 
  11  11 -14        5.52       15.86     10.49 o 
 -23  12 -14      231.43      236.40     20.51 o 
 -22  12 -14      187.85      175.67     15.80 o 
 -21  12 -14      118.41      111.42     13.12 o 
 -20  12 -14      182.35      160.57     14.25 o 
 -19  12 -14      164.22      142.84     13.45 o 
 -18  12 -14      500.18      570.60     21.94 o 
 -17  12 -14      442.03      442.89     18.62 o 
 -16  12 -14       42.17       39.28      8.55 o 
 -15  12 -14      107.63      128.61      9.71 o 
 -14  12 -14      398.23      403.26     17.84 o 
 -13  12 -14        8.14        7.68      5.90 o 
 -12  12 -14      158.76      140.64      9.14 o 
 -11  12 -14      578.66      609.36     16.12 o 
 -10  12 -14      508.16      485.55     16.04 o 
  -9  12 -14     1048.29     1030.15     20.11 o 
  -8  12 -14      455.81      434.40     15.59 o 
  -7  12 -14      417.53      437.42     15.43 o 
  -6  12 -14      167.96      173.37     10.61 o 
  -5  12 -14      389.34      372.11     15.14 o 
  -4  12 -14      461.84      436.63     15.45 o 
  -3  12 -14      894.45      898.73     23.99 o 
  -2  12 -14      382.01      367.52     15.95 o 
  -1  12 -14      537.88      534.96     16.62 o 
   0  12 -14      152.38      139.33     10.28 o 
   1  12 -14        6.83        9.50      6.68 o 
   2  12 -14      518.15      547.07     20.46 o 
   3  12 -14      100.40      150.98     13.96 o 
   4  12 -14       35.02       39.02     11.40 o 
   5  12 -14      611.64      585.10     27.09 o 
   6  12 -14      623.34      682.72     28.13 o 
   7  12 -14      100.76       85.38     14.04 o 
   8  12 -14      134.45      123.50     17.62 o 
   9  12 -14      138.98      138.33     17.99 o 
  10  12 -14      116.50       99.41     16.92 o 
  11  12 -14      175.97      202.28     21.56 o 
  12  12 -14       45.71       51.80     15.95 o 
 -24  13 -14      196.09      215.22     17.32 o 
 -23  13 -14      115.18      126.68     14.58 o 
 -22  13 -14      116.89      120.61     13.75 o 
 -21  13 -14      225.85      236.60     19.53 o 
 -20  13 -14      278.67      307.66     20.98 o 
 -19  13 -14      216.60      208.15     15.25 o 
 -18  13 -14      202.10      217.13     20.76 o 
 -17  13 -14      260.57      271.63     20.40 o 
 -16  13 -14      143.26      126.13     12.05 o 
 -15  13 -14      270.39      254.06     14.60 o 
 -14  13 -14      425.96      472.53     17.41 o 
 -13  13 -14       44.66       22.18      6.53 o 
 -12  13 -14      566.53      601.34     20.23 o 
 -11  13 -14      990.73     1033.97     23.59 o 
 -10  13 -14      249.95      227.47     12.10 o 
  -9  13 -14      181.77      204.88     14.43 o 
  -8  13 -14      198.16      160.82     10.88 o 
  -7  13 -14      240.19      208.26     11.82 o 
  -6  13 -14      269.38      240.93     12.96 o 
  -5  13 -14      165.46      138.64      9.99 o 
  -4  13 -14      161.35      165.23     14.87 o 
  -3  13 -14      299.98      262.42     13.08 o 
  -2  13 -14     1351.55     1363.33     35.22 o 
  -1  13 -14      571.14      586.36     19.56 o 
   0  13 -14       66.27       62.96      9.58 o 
   1  13 -14      438.33      493.83     23.76 o 
   2  13 -14      159.08      158.02     14.83 o 
   3  13 -14      268.94      287.16     20.25 o 
   4  13 -14      376.75      341.81     22.14 o 
   5  13 -14      171.58      153.14     17.21 o 
   6  13 -14      327.11      355.97     23.44 o 
   7  13 -14      192.73      188.98     19.77 o 
   8  13 -14      292.62      264.90     22.92 o 
   9  13 -14      118.17      106.07     17.69 o 
  10  13 -14      207.27      172.04     19.87 o 
  11  13 -14      170.72      154.12     20.22 o 
 -24  14 -14      284.93      244.27     21.51 o 
 -23  14 -14      108.90      131.42     14.84 o 
 -22  14 -14       96.14      104.99     13.08 o 
 -21  14 -14       86.08      100.24     12.67 o 
 -20  14 -14      109.91       93.70     12.73 o 
 -19  14 -14       51.01       70.75     11.27 o 
 -18  14 -14      390.30      396.01     19.01 o 
 -17  14 -14      159.68      188.98     13.54 o 
 -16  14 -14      378.81      409.52     29.57 o 
 -15  14 -14      459.61      490.28     25.22 o 
 -14  14 -14      372.60      406.23     20.73 o 
 -13  14 -14      794.98      851.79     26.59 o 
 -12  14 -14      286.45      277.23     14.70 o 
 -11  14 -14      478.05      496.50     17.55 o 
 -10  14 -14      262.56      238.06     13.07 o 
  -9  14 -14       38.69       37.51      7.53 o 
  -8  14 -14      125.46      104.27      9.72 o 
  -7  14 -14      150.28      137.65     10.80 o 
  -6  14 -14      152.80      154.84     10.86 o 
  -5  14 -14       48.45       52.91      7.93 o 
  -4  14 -14      265.52      246.41     12.83 o 
  -3  14 -14      519.77      526.02     18.16 o 
  -2  14 -14      165.36      198.42     12.44 o 
  -1  14 -14     1009.46     1023.38     29.94 o 
   0  14 -14      326.51      358.37     20.03 o 
   1  14 -14      631.54      653.25     28.72 o 
   2  14 -14      330.50      339.81     22.06 o 
   3  14 -14      197.89      186.96     18.15 o 
   4  14 -14      310.88      332.59     31.40 o 
   5  14 -14       49.08       55.74     13.80 o 
   6  14 -14       86.24       70.42     15.10 o 
   7  14 -14      105.87       63.69     15.04 o 
   8  14 -14      128.09      141.51     19.25 o 
   9  14 -14      124.07      104.94     19.90 o 
  10  14 -14      321.64      245.82     27.76 o 
 -24  15 -14      135.60      186.44     50.86 o 
 -23  15 -14      164.03      171.07     26.33 o 
 -22  15 -14       82.91       85.35     15.51 o 
 -21  15 -14      113.88      109.02     15.80 o 
 -20  15 -14      162.72      170.78     17.81 o 
 -19  15 -14      159.05      167.34     18.83 o 
 -18  15 -14      115.96      127.66     17.39 o 
 -17  15 -14      492.57      534.23     30.08 o 
 -16  15 -14      337.22      348.59     25.17 o 
 -15  15 -14      945.23      999.98     34.39 o 
 -14  15 -14      545.57      564.57     24.37 o 
 -13  15 -14      477.19      494.83     22.68 o 
 -12  15 -14     1264.23     1322.56     31.73 o 
 -11  15 -14      214.15      229.78     14.40 o 
 -10  15 -14      145.15      150.11     12.12 o 
  -9  15 -14      227.96      247.22     13.71 o 
  -8  15 -14       15.46       22.55      7.06 o 
  -7  15 -14       24.21       28.25      7.41 o 
  -6  15 -14      227.87      209.55     12.69 o 
  -5  15 -14       84.33       86.16      9.60 o 
  -4  15 -14      168.36      189.41     13.03 o 
  -3  15 -14     1040.91     1106.69     29.24 o 
  -2  15 -14      461.55      457.90     21.12 o 
  -1  15 -14      411.56      414.73     22.51 o 
   0  15 -14      645.03      696.65     36.50 o 
   1  15 -14      507.65      484.77     30.80 o 
   2  15 -14      358.97      390.34     23.83 o 
   3  15 -14      110.61       87.72     14.92 o 
   4  15 -14      238.81      273.54     21.58 o 
   5  15 -14       88.39       74.04     14.73 o 
   6  15 -14      138.60      156.40     18.31 o 
   7  15 -14       62.22       47.41     15.49 o 
   8  15 -14      121.63      141.40     22.67 o 
 -23  16 -14       67.57      105.69     19.56 o 
 -22  16 -14       84.90       79.12     16.43 o 
 -21  16 -14       24.32       28.42     13.31 o 
 -20  16 -14       12.37       12.13     11.86 o 
 -19  16 -14      153.45      200.76     26.03 o 
 -18  16 -14      286.50      270.84     24.06 o 
 -17  16 -14        5.51       24.93     12.95 o 
 -16  16 -14      494.88      512.66     29.61 o 
 -15  16 -14      153.73      128.14     22.71 o 
 -14  16 -14      111.60      127.32     14.32 o 
 -13  16 -14      800.81      807.27     30.42 o 
 -12  16 -14      355.26      329.51     20.95 o 
 -11  16 -14      184.84      204.07     16.17 o 
 -10  16 -14      368.98      396.86     18.68 o 
  -9  16 -14      537.83      548.05     22.12 o 
  -8  16 -14      724.27      744.17     25.47 o 
  -7  16 -14      612.56      607.77     21.70 o 
  -6  16 -14      343.25      344.40     17.03 o 
  -5  16 -14      256.29      288.43     15.93 o 
  -4  16 -14      226.22      235.30     16.71 o 
  -3  16 -14      937.65      975.71     30.36 o 
  -2  16 -14       61.69       98.15     17.62 o 
  -1  16 -14      176.02      184.52     18.88 o 
   0  16 -14      273.17      302.00     23.35 o 
   1  16 -14        5.88       -5.24     10.98 o 
   2  16 -14      311.35      378.91     37.02 o 
   3  16 -14      189.14      194.21     19.54 o 
   4  16 -14        6.86      -10.27     10.27 o 
   5  16 -14       40.43       46.53     13.83 o 
   6  16 -14       56.22       43.25     14.32 o 
   7  16 -14       41.24       23.43     15.54 o 
 -23  17 -14      369.77      415.41     38.56 o 
 -22  17 -14       51.00       26.04     18.53 o 
 -21  17 -14       12.07        4.04     13.03 o 
 -20  17 -14       53.65       34.89     13.79 o 
 -19  17 -14       57.10       62.48     16.17 o 
 -18  17 -14      252.97      271.61     24.54 o 
 -17  17 -14      238.30      285.51     24.35 o 
 -16  17 -14      151.96      160.94     18.84 o 
 -15  17 -14      574.89      553.76     26.89 o 
 -14  17 -14      639.49      623.44     30.29 o 
 -13  17 -14      413.01      416.19     23.47 o 
 -12  17 -14      244.30      217.13     20.05 o 
 -11  17 -14      291.87      288.25     19.75 o 
 -10  17 -14       58.95       86.99     13.02 o 
  -9  17 -14      115.55      116.05     14.03 o 
  -8  17 -14      229.78      219.47     16.41 o 
  -7  17 -14       54.71       59.06     10.96 o 
  -6  17 -14      384.78      387.59     20.20 o 
  -5  17 -14      185.99      203.48     16.10 o 
  -4  17 -14      742.72      727.71     28.29 o 
  -3  17 -14      517.50      543.88     23.61 o 
  -2  17 -14      623.92      639.67     31.08 o 
  -1  17 -14      230.01      234.74     21.09 o 
   0  17 -14      204.65      230.08     21.50 o 
   1  17 -14      305.34      290.87     24.47 o 
   2  17 -14       32.36       17.49     13.89 o 
   3  17 -14       61.40       23.96     20.02 o 
   4  17 -14       14.70       11.44     11.96 o 
   5  17 -14       87.06      111.70     17.91 o 
   6  17 -14      485.15      495.97     32.71 o 
 -23  18 -14      320.15      250.03     35.33 o 
 -22  18 -14      119.79      137.19     19.40 o 
 -21  18 -14       42.73       58.05     15.82 o 
 -20  18 -14       60.21       49.68     15.56 o 
 -19  18 -14       87.91       92.11     21.10 o 
 -18  18 -14       89.00       68.14     17.47 o 
 -17  18 -14       65.42       79.34     16.05 o 
 -16  18 -14      208.24      219.60     24.51 o 
 -15  18 -14      296.30      349.58     26.42 o 
 -14  18 -14      468.53      512.45     28.97 o 
 -13  18 -14      640.53      697.68     32.17 o 
 -12  18 -14     1019.62     1021.34     34.79 o 
 -11  18 -14      702.51      700.83     28.95 o 
 -10  18 -14       84.75       91.00     13.21 o 
  -9  18 -14       96.24       88.46     13.63 o 
  -8  18 -14      104.42      114.73     15.07 o 
  -7  18 -14      781.12      733.85     27.17 o 
  -6  18 -14      805.70      823.35     28.70 o 
  -5  18 -14      692.99      692.02     26.60 o 
  -4  18 -14      449.58      513.19     33.31 o 
  -3  18 -14      214.40      228.61     19.05 o 
  -2  18 -14      191.46      188.89     27.92 o 
  -1  18 -14       98.28       72.25     14.99 o 
   0  18 -14       89.70       77.56     15.69 o 
   1  18 -14      108.44      109.98     18.56 o 
   2  18 -14       39.30       19.08     14.24 o 
   3  18 -14       43.15       46.59     15.78 o 
   4  18 -14      117.17      102.79     19.63 o 
   5  18 -14      268.24      269.11     29.83 o 
 -22  19 -14      108.07       84.28     16.97 o 
 -21  19 -14       32.01       39.52     16.79 o 
 -20  19 -14       39.28       25.62     14.87 o 
 -19  19 -14      180.35      193.07     22.88 o 
 -18  19 -14       76.32       66.18     16.63 o 
 -17  19 -14      137.70      137.97     29.81 o 
 -16  19 -14      232.92      242.74     25.70 o 
 -15  19 -14      117.64      130.38     17.74 o 
 -14  19 -14      318.54      363.06     24.99 o 
 -13  19 -14       32.87       42.99     17.83 o 
 -12  19 -14       89.23       92.14     16.00 o 
 -11  19 -14       58.56       50.82     13.61 o 
 -10  19 -14       79.61       69.10     13.01 o 
  -9  19 -14       63.06       72.40     13.42 o 
  -8  19 -14       45.16       42.67     11.87 o 
  -7  19 -14      100.85       92.82     13.09 o 
  -6  19 -14       38.43       47.13     11.30 o 
  -5  19 -14      363.74      402.59     21.82 o 
  -4  19 -14       90.37       84.14     14.15 o 
  -3  19 -14      209.93      188.81     20.35 o 
  -2  19 -14       86.83       70.95     15.65 o 
  -1  19 -14       87.18       63.97     21.17 o 
   0  19 -14      165.73      205.75     21.99 o 
   1  19 -14       32.32       31.72     14.83 o 
   2  19 -14       41.25       56.02     17.78 o 
   3  19 -14       81.98       62.41     19.33 o 
 -21  20 -14       81.47       83.75     22.34 o 
 -20  20 -14       99.35      123.70     19.94 o 
 -19  20 -14      119.01      128.50     20.35 o 
 -18  20 -14       43.68       33.08     29.72 o 
 -17  20 -14      108.72       89.54     19.50 o 
 -16  20 -14      143.20      146.30     21.88 o 
 -15  20 -14      205.19      188.08     24.29 o 
 -14  20 -14      408.55      400.40     29.69 o 
 -13  20 -14      114.69      134.27     18.24 o 
 -12  20 -14      134.94      149.82     18.82 o 
 -11  20 -14      281.19      292.56     22.66 o 
 -10  20 -14       47.00       47.64     14.68 o 
  -9  20 -14      227.12      218.20     21.37 o 
  -8  20 -14      129.43      117.85     15.21 o 
  -7  20 -14       92.24       69.54     12.58 o 
  -6  20 -14      308.50      349.69     22.62 o 
  -5  20 -14      259.62      274.18     20.63 o 
  -4  20 -14      141.63      133.56     16.48 o 
  -3  20 -14      118.81       94.80     16.83 o 
  -2  20 -14       77.02       74.26     15.87 o 
  -1  20 -14      116.80      121.26     18.37 o 
   0  20 -14      170.93      179.63     21.55 o 
   1  20 -14       55.62       65.43     18.81 o 
 -21  21 -14       10.65      -26.04     28.08 o 
 -20  21 -14      107.52      151.98     22.59 o 
 -19  21 -14      131.22      154.78     24.45 o 
 -18  21 -14       16.03       18.89     15.26 o 
 -17  21 -14       56.68       32.03     16.98 o 
 -16  21 -14      230.52      250.00     35.24 o 
 -15  21 -14      159.94      130.28     24.53 o 
 -14  21 -14      199.20      207.08     23.89 o 
 -13  21 -14      293.01      287.79     30.14 o 
 -12  21 -14      258.45      292.10     23.27 o 
 -11  21 -14      147.40      158.33     18.92 o 
 -10  21 -14      257.29      198.73     20.13 o 
  -9  21 -14      228.83      235.09     26.01 o 
  -8  21 -14      273.09      273.28     23.20 o 
  -7  21 -14      253.21      231.45     27.60 o 
  -6  21 -14      145.45      156.79     17.54 o 
  -5  21 -14      228.47      225.90     19.92 o 
  -4  21 -14       45.53       52.56     14.32 o 
  -3  21 -14        9.26       12.48     12.53 o 
  -2  21 -14      172.44      160.08     20.23 o 
  -1  21 -14       61.94       21.60     15.98 o 
   0  21 -14       12.21       19.41     34.54 o 
 -19  22 -14      140.90      159.10     24.57 o 
 -18  22 -14       38.56       18.81     16.46 o 
 -17  22 -14      177.62      190.09     27.47 o 
 -16  22 -14      139.21      159.85     39.54 o 
 -15  22 -14      395.89      378.70     27.02 o 
 -14  22 -14       39.21       32.32     14.02 o 
 -13  22 -14       38.61       46.99     14.30 o 
 -12  22 -14      104.75      108.31     19.73 o 
 -11  22 -14       20.25       18.19     13.37 o 
 -10  22 -14      123.09      105.98     16.64 o 
  -9  22 -14       24.28       19.15     12.76 o 
  -8  22 -14       59.98       66.21     15.28 o 
  -7  22 -14      252.70      238.69     26.47 o 
  -6  22 -14      111.38      121.76     16.38 o 
  -5  22 -14      147.21      160.11     39.90 o 
  -4  22 -14       72.46       82.53     18.94 o 
  -3  22 -14      137.86      147.17     20.06 o 
 -18  23 -14      160.01      126.71     25.72 o 
 -17  23 -14      103.30       80.60     19.47 o 
 -16  23 -14       79.61       55.84     18.32 o 
 -15  23 -14      244.45      288.34     25.15 o 
 -14  23 -14       24.10       26.92     14.21 o 
 -13  23 -14      334.68      359.84     38.43 o 
 -12  23 -14       31.53       20.76     13.54 o 
 -11  23 -14       47.70       47.90     18.66 o 
 -10  23 -14      254.46      315.76     24.42 o 
  -9  23 -14       13.60       18.71     13.02 o 
  -8  23 -14      348.95      358.94     25.60 o 
  -7  23 -14       75.06       80.93     16.03 o 
  -6  23 -14       61.81       60.93     14.88 o 
  -5  23 -14      135.30      156.96     20.85 o 
 -15  24 -14      265.89      264.43     41.44 o 
 -14  24 -14       42.60       33.43     14.69 o 
 -13  24 -14      692.29      788.29     49.01 o 
 -12  24 -14      204.50      189.75     20.65 o 
 -11  24 -14      476.84      572.96     31.06 o 
 -10  24 -14       27.93       16.78     13.66 o 
  -9  24 -14      299.76      281.39     36.06 o 
  -1   1 -13      367.81      325.51      6.72 o 
   0   1 -13      382.28      333.59      6.76 o 
   1   1 -13     1728.34     1517.09     16.61 o 
  -3   2 -13     2554.27     2410.82     23.69 o 
  -2   2 -13     1233.10     1112.46     13.91 o 
  -1   2 -13      507.77      422.45      8.36 o 
   0   2 -13     1035.44      954.29     12.11 o 
   1   2 -13     2703.18     2496.48     24.16 o 
   2   2 -13     1197.47     1236.59     14.78 o 
  -5   3 -13      480.70      465.87      8.89 o 
  -4   3 -13       94.48       97.52      4.47 o 
  -3   3 -13     2167.37     2262.75     22.17 o 
  -2   3 -13      286.43      291.04      6.65 o 
  -1   3 -13      313.13      316.21      6.84 o 
   0   3 -13     2789.55     2796.88     26.88 o 
   1   3 -13       99.09       98.60      4.79 o 
   2   3 -13      624.17      592.53     10.47 o 
   3   3 -13     5294.45     5232.14     50.23 o 
  -7   4 -13      370.82      384.57      9.39 o 
  -6   4 -13     1818.86     1699.58     20.72 o 
  -5   4 -13     3004.23     2766.66     27.93 o 
  -4   4 -13      627.57      595.14      9.70 o 
  -3   4 -13       66.50       58.42      4.02 o 
  -2   4 -13      264.33      342.83     10.26 o 
  -1   4 -13       73.47       69.71      4.26 o 
   0   4 -13      576.66      541.10      9.59 o 
   1   4 -13     2792.75     2553.37     27.22 o 
   2   4 -13     1592.97     1501.40     18.23 o 
   3   4 -13      516.74      511.97     10.62 o 
   4   4 -13      291.31      269.93      8.20 o 
  -9   5 -13     1429.88     1319.45     18.62 o 
  -8   5 -13      602.84      590.07     11.89 o 
  -7   5 -13      147.72      172.55      7.38 o 
  -6   5 -13     1912.72     1821.89     21.35 o 
  -5   5 -13      226.81      228.22      6.70 o 
  -4   5 -13     1724.33     1589.96     17.97 o 
  -3   5 -13       36.63       31.96      3.65 o 
  -2   5 -13       22.05       19.98      3.51 o 
  -1   5 -13     1508.22     1405.67     17.88 o 
   0   5 -13      316.40      295.06      8.64 o 
   1   5 -13     1663.48     1587.74     19.44 o 
   2   5 -13      214.92      218.51      7.66 o 
   3   5 -13      340.17      336.41      8.99 o 
   4   5 -13     1791.31     1591.08     20.94 o 
   5   5 -13      340.61      334.42      9.61 o 
 -11   6 -13      200.55      205.89      8.16 o 
 -10   6 -13      706.22      684.64     13.51 o 
  -9   6 -13     4551.96     4341.57     44.28 o 
  -8   6 -13      628.74      621.79     12.20 o 
  -7   6 -13      865.98      749.62     13.00 o 
  -6   6 -13     1807.13     1870.78     22.44 o 
  -5   6 -13       22.34       20.03      3.77 o 
  -4   6 -13      251.38      239.84      6.93 o 
  -3   6 -13      115.63      171.32     35.78 o 
  -2   6 -13      293.94      268.97      7.56 o 
  -1   6 -13       11.08        2.79      3.20 o 
   0   6 -13     1875.90     1955.29     22.53 o 
   1   6 -13      743.19      637.78     11.62 o 
   2   6 -13      856.50      858.38     17.33 o 
   3   6 -13     5398.78     5052.78     49.20 o 
   4   6 -13      421.86      385.29     10.01 o 
   5   6 -13      112.63      108.80      6.56 o 
   6   6 -13     3149.07     3006.63     35.80 o 
 -13   7 -13      326.05      319.10     10.61 o 
 -12   7 -13     1204.88     1141.77     18.94 o 
 -11   7 -13      160.65      159.45      7.82 o 
 -10   7 -13      620.52      584.03     12.18 o 
  -9   7 -13      878.46      810.30     14.35 o 
  -8   7 -13     3542.91     3228.95     34.93 o 
  -7   7 -13     2420.28     2229.82     26.65 o 
  -6   7 -13      785.11      731.79     13.07 o 
  -5   7 -13     2156.72     2160.14     26.13 o 
  -4   7 -13      420.90      392.82      9.40 o 
  -3   7 -13      506.52      460.27      9.92 o 
  -2   7 -13     2117.23     2203.64     26.33 o 
  -1   7 -13      460.24      460.53     10.07 o 
   0   7 -13     2253.10     2055.76     25.24 o 
   1   7 -13     2499.70     2425.61     27.63 o 
   2   7 -13      878.51      778.59     13.96 o 
   3   7 -13      850.24      779.19     13.99 o 
   4   7 -13      104.18      118.86      7.16 o 
   5   7 -13     1436.35     1346.17     20.81 o 
   6   7 -13      179.98      178.89      8.64 o 
   7   7 -13      470.09      474.26     12.78 o 
 -15   8 -13       99.47       90.79      7.89 o 
 -14   8 -13      100.37      115.57      7.53 o 
 -13   8 -13      822.07      809.74     16.05 o 
 -12   8 -13      620.47      587.83     13.44 o 
 -11   8 -13      264.61      263.10      9.03 o 
 -10   8 -13     1411.78     1376.40     21.67 o 
  -9   8 -13     2503.42     2348.19     29.24 o 
  -8   8 -13      474.29      441.20     13.37 o 
  -7   8 -13     4846.46     4828.92     50.14 o 
  -6   8 -13      481.66      481.34     10.96 o 
  -5   8 -13       46.96       48.54      4.85 o 
  -4   8 -13      642.94      501.98     10.91 o 
  -3   8 -13       51.79       58.55      4.98 o 
  -2   8 -13      414.13      437.02     10.09 o 
  -1   8 -13     4063.73     4136.09     42.98 o 
   0   8 -13      867.86      774.32     14.15 o 
   1   8 -13     1539.15     1531.24     22.47 o 
   2   8 -13      945.24      988.71     16.68 o 
   3   8 -13      441.12      429.51     11.00 o 
   4   8 -13      335.04      308.47     10.31 o 
   5   8 -13      632.89      656.84     14.36 o 
   6   8 -13      108.90      103.70      7.19 o 
   7   8 -13      100.77       92.36      7.76 o 
   8   8 -13      201.16      198.62     11.01 o 
 -17   9 -13      106.90       85.80      9.99 o 
 -16   9 -13      135.23      127.50     10.12 o 
 -15   9 -13      242.55      245.68     11.55 o 
 -14   9 -13       97.12       85.57      8.03 o 
 -13   9 -13      366.66      336.69     11.40 o 
 -12   9 -13      491.02      501.07     13.43 o 
 -11   9 -13      273.93      254.04      9.38 o 
 -10   9 -13      252.54      261.63      9.75 o 
  -9   9 -13     1693.28     1535.70     22.71 o 
  -8   9 -13     2220.51     1997.94     27.62 o 
  -7   9 -13      704.66      695.79     14.12 o 
  -6   9 -13     2769.76     2518.37     32.17 o 
  -5   9 -13     2062.39     1880.80     25.77 o 
  -4   9 -13     1964.65     1743.73     25.52 o 
  -3   9 -13     2575.71     2524.96     31.24 o 
  -2   9 -13     1038.81      984.67     16.55 o 
  -1   9 -13     1802.35     1639.99     22.81 o 
   0   9 -13     1214.06     1176.46     19.60 o 
   1   9 -13      486.78      454.20     11.94 o 
   2   9 -13      187.46      182.22      8.46 o 
   3   9 -13      428.66      432.09     12.34 o 
   4   9 -13      308.32      287.84     10.07 o 
   5   9 -13       74.53       77.12      6.74 o 
   6   9 -13      291.57      303.98     11.74 o 
   7   9 -13      123.19      123.13      9.23 o 
   8   9 -13      107.39      103.33      9.05 o 
   9   9 -13      400.25      428.49     18.22 o 
 -19  10 -13      395.03      365.98     18.32 o 
 -18  10 -13      592.53      609.61     22.02 o 
 -17  10 -13      254.15      243.96     13.80 o 
 -16  10 -13       97.64      111.41      9.99 o 
 -15  10 -13      137.46      142.24      9.09 o 
 -14  10 -13      418.31      457.06     13.70 o 
 -13  10 -13       81.93       70.77      6.95 o 
 -12  10 -13       81.28       71.25      6.67 o 
 -11  10 -13       29.24       15.65      4.81 o 
 -10  10 -13     1173.33     1072.03     18.53 o 
  -9  10 -13      340.23      337.79     10.74 o 
  -8  10 -13      736.96      703.33     15.09 o 
  -7  10 -13      486.70      473.27     11.98 o 
  -6  10 -13      288.27      269.90      9.23 o 
  -5  10 -13      116.89      160.61      7.61 o 
  -4  10 -13      201.95      204.27      8.06 o 
  -3  10 -13      557.54      518.28     11.95 o 
  -2  10 -13      734.49      698.14     14.58 o 
  -1  10 -13      606.21      600.39     13.58 o 
   0  10 -13      878.29      779.29     15.63 o 
   1  10 -13       53.75       39.04      5.58 o 
   2  10 -13      146.56      136.61      8.44 o 
   3  10 -13       62.26       41.46      5.90 o 
   4  10 -13      496.26      522.64     14.24 o 
   5  10 -13      148.62      138.49      9.29 o 
   6  10 -13      127.60      142.56     10.20 o 
   7  10 -13      225.92      223.44     12.84 o 
   8  10 -13      300.02      314.64     14.96 o 
   9  10 -13      296.55      293.78     16.56 o 
  10  10 -13       92.18       94.36     11.79 o 
 -21  11 -13      327.21      364.75     19.74 o 
 -20  11 -13      328.60      329.58     17.95 o 
 -19  11 -13      289.34      313.62     17.26 o 
 -18  11 -13      288.74      292.82     19.67 o 
 -17  11 -13       47.54       43.30      8.65 o 
 -16  11 -13      429.23      445.94     17.18 o 
 -15  11 -13      126.95      134.43      9.24 o 
 -14  11 -13       58.22       45.67      6.42 o 
 -13  11 -13     1098.83     1102.40     21.17 o 
 -12  11 -13      696.16      671.31     16.07 o 
 -11  11 -13     1428.27     1366.25     24.08 o 
 -10  11 -13     1644.52     1685.58     27.87 o 
  -9  11 -13     1144.62     1143.50     20.87 o 
  -8  11 -13      158.37      140.81      7.72 o 
  -7  11 -13      963.66      959.26     17.60 o 
  -6  11 -13      504.33      531.91     14.88 o 
  -5  11 -13      393.53      450.49     14.63 o 
  -4  11 -13      709.99      703.03     17.51 o 
  -3  11 -13      307.51      309.13     15.94 o 
  -2  11 -13      885.42      927.60     20.30 o 
  -1  11 -13     1083.54     1158.98     22.57 o 
   0  11 -13     1461.00     1426.97     25.55 o 
   1  11 -13      603.41      625.89     18.26 o 
   2  11 -13      784.20      817.65     18.42 o 
   3  11 -13       31.84       27.23      5.74 o 
   4  11 -13      136.93      142.84      9.35 o 
   5  11 -13      274.53      332.18     14.28 o 
   6  11 -13       32.25       29.47      9.28 o 
   7  11 -13      399.35      393.38     17.09 o 
   8  11 -13      501.48      523.25     27.32 o 
   9  11 -13      209.02      212.98     16.06 o 
  10  11 -13      584.96      624.91     25.37 o 
  11  11 -13       69.79       71.42     12.26 o 
 -23  12 -13      366.36      388.36     22.37 o 
 -22  12 -13       97.98       98.91     13.15 o 
 -21  12 -13      320.75      374.84     20.80 o 
 -20  12 -13      154.48      161.56     15.46 o 
 -19  12 -13      248.56      253.22     16.03 o 
 -18  12 -13      192.82      199.34     14.46 o 
 -17  12 -13       93.61      111.81     11.04 o 
 -16  12 -13      671.93      658.66     20.31 o 
 -15  12 -13      183.29      197.89     11.92 o 
 -14  12 -13      160.17      147.77      9.19 o 
 -13  12 -13      414.56      431.65     17.38 o 
 -12  12 -13      130.93      152.57      9.18 o 
 -11  12 -13      825.75      807.81     18.03 o 
 -10  12 -13      554.63      528.26     14.16 o 
  -9  12 -13     1409.94     1423.66     26.98 o 
  -8  12 -13      645.03      575.37     17.22 o 
  -7  12 -13      253.06      247.22     11.92 o 
  -6  12 -13      239.16      236.86     11.69 o 
  -5  12 -13      303.19      255.22     11.47 o 
  -4  12 -13      559.43      506.26     16.03 o 
  -3  12 -13     1285.85     1388.83     27.25 o 
  -2  12 -13      634.18      588.16     17.30 o 
  -1  12 -13      738.05      726.50     18.49 o 
   0  12 -13      143.80      181.53     10.90 o 
   1  12 -13      377.05      376.79     16.96 o 
   2  12 -13      140.13      140.01     11.00 o 
   3  12 -13      195.93      200.83     14.29 o 
   4  12 -13      578.53      621.29     24.65 o 
   5  12 -13      164.85      169.72     15.62 o 
   6  12 -13      174.92      206.50     17.13 o 
   7  12 -13      235.98      228.11     18.44 o 
   8  12 -13      199.72      239.07     20.46 o 
   9  12 -13      182.05      177.24     19.17 o 
  10  12 -13      155.47      160.23     13.89 o 
  11  12 -13      644.81      685.06     30.63 o 
  12  12 -13       62.25       41.38     14.70 o 
 -24  13 -13        6.37       11.06     10.27 o 
 -23  13 -13      315.50      347.09     20.28 o 
 -22  13 -13      161.39      156.12     15.20 o 
 -21  13 -13      235.43      241.68     16.54 o 
 -20  13 -13      302.44      331.49     18.02 o 
 -19  13 -13      108.96      110.31     12.88 o 
 -18  13 -13      207.39      218.53     14.58 o 
 -17  13 -13      119.67      146.02     12.18 o 
 -16  13 -13      224.97      242.72     21.24 o 
 -15  13 -13      332.21      311.80     14.74 o 
 -14  13 -13      260.46      220.80     11.61 o 
 -13  13 -13      110.36      129.11      8.70 o 
 -12  13 -13      113.98      129.92      9.88 o 
 -11  13 -13       27.44       38.58      7.15 o 
 -10  13 -13      166.64      163.35     10.47 o 
  -9  13 -13       48.32       41.88      7.12 o 
  -8  13 -13      704.51      682.14     19.31 o 
  -7  13 -13       55.89       45.63      7.19 o 
  -6  13 -13       50.69       46.47      6.83 o 
  -5  13 -13      616.86      595.37     17.39 o 
  -4  13 -13       55.81       52.21      7.46 o 
  -3  13 -13      222.15      202.98     11.45 o 
  -2  13 -13       30.64       44.25      7.03 o 
  -1  13 -13       60.21       59.08      7.76 o 
   0  13 -13      200.19      230.22     13.38 o 
   1  13 -13      206.85      161.76     11.88 o 
   2  13 -13      556.40      611.38     22.96 o 
   3  13 -13      225.14      196.35     17.30 o 
   4  13 -13      192.11      231.61     18.72 o 
   5  13 -13      105.12       70.34     15.79 o 
   6  13 -13      219.81      220.65     18.52 o 
   7  13 -13      248.46      238.47     30.75 o 
   8  13 -13      215.70      302.16     23.35 o 
   9  13 -13      101.79       92.76     16.69 o 
  10  13 -13      337.56      351.02     27.94 o 
  11  13 -13        7.39       13.42     13.54 o 
 -24  14 -13       17.19       22.48     12.21 o 
 -23  14 -13       39.29       45.94     13.24 o 
 -22  14 -13      560.49      583.53     26.09 o 
 -21  14 -13      140.79      141.64     16.43 o 
 -20  14 -13      105.23      128.35     12.96 o 
 -19  14 -13       80.00      100.86     15.48 o 
 -18  14 -13      105.84      122.41     12.38 o 
 -17  14 -13       26.86       22.95      8.77 o 
 -16  14 -13      197.90      194.28     17.70 o 
 -15  14 -13       83.89       92.12     12.91 o 
 -14  14 -13      138.64      134.99     12.70 o 
 -13  14 -13     1224.95     1188.13     28.07 o 
 -12  14 -13       52.29       40.27      7.12 o 
 -11  14 -13      205.05      225.79     12.19 o 
 -10  14 -13      860.15      948.57     23.00 o 
  -9  14 -13       22.55       13.33      6.42 o 
  -8  14 -13       92.99      116.74      9.74 o 
  -7  14 -13      406.22      413.75     14.48 o 
  -6  14 -13      132.53      126.28      9.73 o 
  -5  14 -13       29.78       23.97      6.60 o 
  -4  14 -13      958.93      993.98     23.04 o 
  -3  14 -13      127.74      142.10     10.30 o 
  -2  14 -13       58.96       56.67      8.23 o 
  -1  14 -13     1131.18     1148.95     26.58 o 
   0  14 -13      112.15       95.59     10.82 o 
   1  14 -13       83.73       63.09     11.19 o 
   2  14 -13      101.94      114.54     14.85 o 
   3  14 -13       13.95        4.64     10.09 o 
   4  14 -13      142.46      162.91     17.31 o 
   5  14 -13       46.96       38.23     12.68 o 
   6  14 -13      167.22      160.27     17.08 o 
   7  14 -13      202.85      213.42     23.15 o 
   8  14 -13      499.23      502.09     32.14 o 
   9  14 -13       52.94       33.57     13.92 o 
  10  14 -13       29.88       32.82     15.74 o 
 -24  15 -13       50.02       53.05     14.05 o 
 -23  15 -13      432.47      481.86     28.71 o 
 -22  15 -13      243.76      231.49     20.96 o 
 -21  15 -13      169.87      149.53     17.05 o 
 -20  15 -13       62.49       51.34     15.03 o 
 -19  15 -13      405.05      425.68     23.92 o 
 -18  15 -13       72.38       67.56     13.62 o 
 -17  15 -13       61.83       75.09     18.64 o 
 -16  15 -13      395.77      407.59     26.02 o 
 -15  15 -13      168.73      189.65     16.87 o 
 -14  15 -13      205.68      201.48     17.35 o 
 -13  15 -13      335.50      327.25     16.42 o 
 -12  15 -13      634.97      615.87     20.55 o 
 -11  15 -13      553.83      561.16     19.13 o 
 -10  15 -13      401.53      385.57     15.50 o 
  -9  15 -13      163.67      156.37     10.86 o 
  -8  15 -13      385.96      383.90     14.46 o 
  -7  15 -13      279.57      305.89     15.91 o 
  -6  15 -13      150.79      129.13      9.88 o 
  -5  15 -13      508.79      538.59     17.25 o 
  -4  15 -13      465.97      534.05     18.05 o 
  -3  15 -13      387.07      438.72     17.33 o 
  -2  15 -13      464.94      430.87     20.20 o 
  -1  15 -13      142.51      135.76     15.47 o 
   0  15 -13      226.64      200.88     18.33 o 
   1  15 -13      281.02      299.79     22.41 o 
   2  15 -13       42.32       29.92     11.02 o 
   3  15 -13       97.61      109.93     17.80 o 
   4  15 -13      205.49      209.22     19.22 o 
   5  15 -13       49.20       59.15     14.12 o 
   6  15 -13       97.88      100.28     14.92 o 
   7  15 -13      453.62      453.30     25.95 o 
   8  15 -13      295.67      287.32     25.41 o 
   9  15 -13       72.85       86.86     19.24 o 
 -24  16 -13      122.16      134.24     21.55 o 
 -23  16 -13      111.89      112.68     17.94 o 
 -22  16 -13      155.30      155.97     19.06 o 
 -21  16 -13       97.23       65.46     15.04 o 
 -20  16 -13      453.29      465.93     33.14 o 
 -19  16 -13      127.74      101.06     24.16 o 
 -18  16 -13       53.20       51.02     14.75 o 
 -17  16 -13      269.51      293.67     23.75 o 
 -16  16 -13      142.26      152.20     18.27 o 
 -15  16 -13      584.69      594.60     38.36 o 
 -14  16 -13      234.07      248.76     18.47 o 
 -13  16 -13       73.80       66.47     12.43 o 
 -12  16 -13       30.08       16.72      7.77 o 
 -11  16 -13       94.72       98.76     10.65 o 
 -10  16 -13      210.30      223.03     13.31 o 
  -9  16 -13      168.98      161.51     11.58 o 
  -8  16 -13       74.40       84.16      9.29 o 
  -7  16 -13      153.89      145.40     13.58 o 
  -6  16 -13      244.19      265.39     13.41 o 
  -5  16 -13       68.96       79.41      9.08 o 
  -4  16 -13       38.79       39.61      8.81 o 
  -3  16 -13       50.33       36.04     10.55 o 
  -2  16 -13      249.48      262.04     17.70 o 
  -1  16 -13      533.17      521.08     50.02 o 
   0  16 -13      269.79      247.55     21.46 o 
   1  16 -13      371.14      415.26     26.27 o 
   2  16 -13       57.75       57.82     14.69 o 
   3  16 -13      183.46      175.27     18.66 o 
   4  16 -13      383.34      365.06     24.48 o 
   5  16 -13       52.01       72.18     15.08 o 
   6  16 -13      102.90       95.40     16.64 o 
   7  16 -13      114.10      107.80     21.81 o 
   8  16 -13       84.18      105.46     20.42 o 
 -24  17 -13       44.20       44.38     26.65 o 
 -23  17 -13      299.40      250.24     23.59 o 
 -22  17 -13      300.45      307.43     24.91 o 
 -21  17 -13       61.73       69.55     18.15 o 
 -20  17 -13       81.40       73.30     16.68 o 
 -19  17 -13      137.71      138.91     19.42 o 
 -18  17 -13       77.71      114.23     17.21 o 
 -17  17 -13      299.92      263.01     23.67 o 
 -16  17 -13      432.85      464.25     27.52 o 
 -15  17 -13      328.78      300.23     20.92 o 
 -14  17 -13      238.31      226.21     26.12 o 
 -13  17 -13      546.82      554.01     30.05 o 
 -12  17 -13      499.43      492.75     24.09 o 
 -11  17 -13       44.77       40.10     10.96 o 
 -10  17 -13      628.99      589.34     30.15 o 
  -9  17 -13       20.81       12.89      8.52 o 
  -8  17 -13       12.98       27.30      8.71 o 
  -7  17 -13      442.45      469.02     18.87 o 
  -6  17 -13       68.73       61.12      9.68 o 
  -5  17 -13      477.09      482.17     19.56 o 
  -4  17 -13      436.49      428.54     20.60 o 
  -3  17 -13      255.09      239.15     21.74 o 
  -2  17 -13      342.21      355.90     35.26 o 
  -1  17 -13      377.04      399.79     25.42 o 
   0  17 -13      274.63      277.63     22.71 o 
   1  17 -13      150.41      175.72     22.81 o 
   2  17 -13       76.87       57.70     14.58 o 
   3  17 -13       91.49       72.54     15.80 o 
   4  17 -13      105.90       75.70     18.30 o 
   5  17 -13      340.20      315.42     27.15 o 
   6  17 -13      214.57      247.59     25.39 o 
   7  17 -13       80.89       65.17     27.87 o 
 -23  18 -13       51.30       56.87     16.04 o 
 -22  18 -13       81.86       75.68     16.12 o 
 -21  18 -13      144.15      129.20     19.41 o 
 -20  18 -13       20.65       28.28     14.09 o 
 -19  18 -13      150.08      158.88     21.69 o 
 -18  18 -13       62.40       79.07     16.12 o 
 -17  18 -13      136.90      101.31     16.71 o 
 -16  18 -13      173.36      152.22     21.72 o 
 -15  18 -13       79.10       63.14     14.05 o 
 -14  18 -13      330.00      304.32     22.74 o 
 -13  18 -13      699.96      735.93     32.31 o 
 -12  18 -13      821.41      802.72     33.41 o 
 -11  18 -13      223.95      233.31     18.98 o 
 -10  18 -13      633.15      649.43     26.99 o 
  -9  18 -13      261.71      259.80     18.66 o 
  -8  18 -13      664.67      721.79     28.18 o 
  -7  18 -13      264.75      284.26     17.86 o 
  -6  18 -13      974.50      999.66     30.43 o 
  -5  18 -13      829.11      887.68     28.71 o 
  -4  18 -13      268.06      265.75     26.02 o 
  -3  18 -13      114.65      107.78     14.55 o 
  -2  18 -13      297.09      300.14     22.83 o 
  -1  18 -13      172.24      166.14     25.86 o 
   0  18 -13      120.54      109.03     17.20 o 
   1  18 -13       89.50      101.31     17.35 o 
   2  18 -13       37.01       36.89     14.70 o 
   3  18 -13      148.97      137.20     20.03 o 
   4  18 -13       71.57       47.64     17.30 o 
   5  18 -13       91.13       58.16     17.89 o 
 -23  19 -13      308.67      310.48     26.13 o 
 -22  19 -13       88.58       80.19     17.00 o 
 -21  19 -13      228.80      255.18     25.64 o 
 -20  19 -13      384.97      364.75     28.45 o 
 -19  19 -13      112.11       98.20     17.89 o 
 -18  19 -13      369.79      409.25     36.59 o 
 -17  19 -13      136.94      147.81     21.73 o 
 -16  19 -13      161.04      126.75     24.87 o 
 -15  19 -13      187.56      204.15     19.87 o 
 -14  19 -13      125.60      107.48     16.54 o 
 -13  19 -13      324.97      311.18     23.32 o 
 -12  19 -13      318.31      326.36     23.05 o 
 -11  19 -13      246.91      212.32     26.80 o 
 -10  19 -13       31.84       26.72     10.84 o 
  -9  19 -13       42.44       44.59     11.58 o 
  -8  19 -13      266.69      289.02     21.85 o 
  -7  19 -13      416.15      415.19     21.04 o 
  -6  19 -13      170.42      180.10     16.34 o 
  -5  19 -13      173.36      174.26     18.18 o 
  -4  19 -13      144.49      152.63     16.03 o 
  -3  19 -13      114.72      105.49     14.99 o 
  -2  19 -13      141.76      142.53     18.17 o 
  -1  19 -13      318.79      327.18     31.94 o 
   0  19 -13       80.83       68.18     15.94 o 
   1  19 -13      520.37      524.11     36.64 o 
   2  19 -13      152.54      152.38     22.94 o 
   3  19 -13      131.81      149.66     23.53 o 
   4  19 -13      241.84      268.70     34.29 o 
 -22  20 -13       94.83       75.67     18.21 o 
 -21  20 -13      147.17      215.66     24.15 o 
 -20  20 -13       38.46       30.30     14.91 o 
 -19  20 -13      277.67      288.70     26.17 o 
 -18  20 -13      288.72      328.42     30.91 o 
 -17  20 -13       86.10       94.54     18.98 o 
 -16  20 -13      120.66      148.41     34.71 o 
 -15  20 -13      195.60      186.48     19.86 o 
 -14  20 -13       82.21      105.20     16.47 o 
 -13  20 -13      169.00      141.91     21.92 o 
 -12  20 -13      308.82      309.52     22.77 o 
 -11  20 -13      206.93      214.75     19.76 o 
 -10  20 -13       78.57       92.99     15.14 o 
  -9  20 -13      165.25      212.20     19.78 o 
  -8  20 -13      320.53      336.87     21.26 o 
  -7  20 -13      151.47      152.20     15.28 o 
  -6  20 -13       51.67       57.11     12.88 o 
  -5  20 -13      295.44      296.87     20.84 o 
  -4  20 -13      115.79      140.40     16.14 o 
  -3  20 -13       46.56       38.22     13.85 o 
  -2  20 -13      416.19      439.45     27.78 o 
  -1  20 -13      260.37      247.95     23.13 o 
   0  20 -13       66.28       70.96     18.53 o 
   1  20 -13      190.45      233.00     30.46 o 
   2  20 -13       80.40       74.99     20.22 o 
 -21  21 -13       78.73      116.17     20.50 o 
 -20  21 -13      233.10      214.08     23.82 o 
 -19  21 -13      128.97      141.92     23.19 o 
 -18  21 -13       15.85       18.43     15.52 o 
 -17  21 -13      355.21      383.66     44.57 o 
 -16  21 -13      245.79      254.28     26.09 o 
 -15  21 -13      578.50      594.25     31.36 o 
 -14  21 -13      225.99      221.47     21.41 o 
 -13  21 -13      593.91      618.64     31.18 o 
 -12  21 -13      390.18      435.66     30.36 o 
 -11  21 -13       14.51       -1.34     11.26 o 
 -10  21 -13       27.95       43.63     15.08 o 
  -9  21 -13      610.95      572.35     28.89 o 
  -8  21 -13      341.56      380.44     24.02 o 
  -7  21 -13      344.83      340.56     22.16 o 
  -6  21 -13      624.01      589.89     27.73 o 
  -5  21 -13      123.83      160.00     19.48 o 
  -4  21 -13      477.63      506.90     30.54 o 
  -3  21 -13       19.74       21.87     13.22 o 
  -2  21 -13      182.18      155.55     19.64 o 
  -1  21 -13      137.19      168.93     23.43 o 
   0  21 -13       79.35       54.84     18.11 o 
 -20  22 -13      123.47      129.74     23.73 o 
 -19  22 -13       55.60       34.01     17.09 o 
 -18  22 -13       60.52       58.50     18.89 o 
 -17  22 -13      142.64      126.60     21.70 o 
 -16  22 -13       48.80       54.04     17.19 o 
 -15  22 -13      591.83      769.03     36.88 o 
 -14  22 -13      488.87      477.33     43.10 o 
 -13  22 -13      149.10      160.47     20.01 o 
 -12  22 -13      149.32      165.15     20.64 o 
 -11  22 -13     1281.57     1340.36     52.56 o 
 -10  22 -13      204.32      166.99     23.16 o 
  -9  22 -13      173.17      149.06     17.82 o 
  -8  22 -13      588.44      571.63     29.77 o 
  -7  22 -13      938.45     1004.07     59.44 o 
  -6  22 -13       35.42       30.43     17.71 o 
  -5  22 -13      269.76      260.02     20.97 o 
  -4  22 -13       90.24       56.83     15.22 o 
  -3  22 -13       52.82       40.69     16.43 o 
  -2  22 -13      183.90      177.24     24.17 o 
 -19  23 -13      129.63       93.86     27.68 o 
 -18  23 -13      265.23      293.04     29.27 o 
 -17  23 -13      156.25      126.10     28.54 o 
 -16  23 -13      155.63      145.41     21.90 o 
 -15  23 -13       55.13       32.69     14.94 o 
 -14  23 -13      120.19      158.63     20.24 o 
 -13  23 -13      763.10      751.03     34.87 o 
 -12  23 -13      106.45      117.14     17.47 o 
 -11  23 -13      171.09      159.98     18.59 o 
 -10  23 -13      719.40      705.91     32.99 o 
  -9  23 -13      188.58      193.61     19.87 o 
  -8  23 -13       91.98      128.98     17.67 o 
  -7  23 -13      119.13      113.67     17.64 o 
  -6  23 -13      238.38      238.26     20.85 o 
  -5  23 -13      200.33      203.39     32.00 o 
  -4  23 -13      114.12      104.40     20.32 o 
 -17  24 -13       66.35       75.37     19.73 o 
 -16  24 -13      164.64      241.40     62.27 o 
 -15  24 -13       82.97       92.86     28.61 o 
 -14  24 -13      202.27      202.45     21.49 o 
 -13  24 -13      215.39      219.59     21.64 o 
 -12  24 -13       53.33       27.72     19.64 o 
 -11  24 -13      127.33      123.51     17.56 o 
 -10  24 -13      272.34      279.79     36.44 o 
  -9  24 -13       53.70       65.51     15.14 o 
  -8  24 -13       85.59      120.83     20.86 o 
  -7  24 -13       92.23       81.74     17.93 o 
   0   0 -12    20678.77    20141.37    251.93 o 
  -1   1 -12       54.74       53.17      3.28 o 
   0   1 -12       69.66       63.42      3.50 o 
   1   1 -12     4551.04     4485.46     37.65 o 
  -3   2 -12      167.40      155.53      4.98 o 
  -2   2 -12       86.66       67.97      3.73 o 
  -1   2 -12     9387.74     9909.03     78.13 o 
   0   2 -12       92.80       76.81      3.71 o 
   1   2 -12      176.32      143.45      4.54 o 
   2   2 -12     2268.00     2577.21     29.42 o 
  -5   3 -12      836.02      808.69     11.07 o 
  -4   3 -12     1572.37     1408.90     16.22 o 
  -3   3 -12     3685.68     3573.61     32.88 o 
  -2   3 -12      557.14      576.08      9.13 o 
  -1   3 -12      577.18      595.28      9.32 o 
   0   3 -12     2812.56     2911.75     27.01 o 
   1   3 -12     1661.49     1489.50     16.75 o 
   2   3 -12     1245.32     1108.21     15.18 o 
   3   3 -12     1353.34     1144.74     14.98 o 
  -7   4 -12      967.50      896.27     13.67 o 
  -6   4 -12      863.93      840.50     12.03 o 
  -5   4 -12     1887.63     1950.45     20.68 o 
  -4   4 -12     1776.11     1686.13     18.04 o 
  -3   4 -12     2026.60     1874.76     19.56 o 
  -2   4 -12     5754.06     5328.36     45.27 o 
  -1   4 -12     2013.55     1880.32     20.26 o 
   0   4 -12     1683.05     1572.43     17.45 o 
   1   4 -12     3277.25     3146.06     30.84 o 
   2   4 -12     1019.89      921.13     12.99 o 
   3   4 -12      855.60      808.19     12.80 o 
   4   4 -12      325.15      292.74      8.11 o 
  -9   5 -12      341.14      311.81      8.71 o 
  -8   5 -12      292.76      276.51      7.94 o 
  -7   5 -12     4009.29     3844.37     37.35 o 
  -6   5 -12      812.65      759.57     11.89 o 
  -5   5 -12      236.52      220.04      6.42 o 
  -4   5 -12     2319.56     2216.97     22.85 o 
  -3   5 -12      499.38      482.08     10.08 o 
  -2   5 -12      688.44      613.47     10.20 o 
  -1   5 -12     2749.84     2614.62     25.41 o 
   0   5 -12      297.77      289.34      7.72 o 
   1   5 -12      515.51      489.84     11.55 o 
   2   5 -12     4164.23     3885.51     36.97 o 
   3   5 -12      152.12      144.74      6.22 o 
   4   5 -12      376.92      355.50      9.13 o 
   5   5 -12      406.00      464.08     19.26 o 
 -11   6 -12      188.16      185.11      7.72 o 
 -10   6 -12      111.97       97.87      6.38 o 
  -9   6 -12     1262.48     1220.27     17.35 o 
  -8   6 -12     1526.40     1477.93     19.00 o 
  -7   6 -12     1520.47     1453.99     18.55 o 
  -6   6 -12     4249.94     3920.04     39.40 o 
  -5   6 -12      748.80      678.40     11.28 o 
  -4   6 -12      415.61      376.84      8.12 o 
  -3   6 -12      546.90      741.46     17.65 o 
  -2   6 -12      515.85      473.69      9.18 o 
  -1   6 -12      594.48      571.52      9.71 o 
   0   6 -12     3487.27     3313.96     32.38 o 
   1   6 -12     1605.10     1515.27     18.35 o 
   2   6 -12     1543.17     1508.61     18.55 o 
   3   6 -12     1343.09     1285.16     17.87 o 
   4   6 -12       91.86       90.10      5.73 o 
   5   6 -12      320.69      297.49     10.43 o 
   6   6 -12      331.67      334.93      9.98 o 
 -13   7 -12      152.35      131.46      7.50 o 
 -12   7 -12      859.52      808.44     14.85 o 
 -11   7 -12     1380.04     1389.46     20.30 o 
 -10   7 -12      884.65      854.02     14.45 o 
  -9   7 -12     1717.69     1670.48     21.44 o 
  -8   7 -12     6707.11     7017.40     67.55 o 
  -7   7 -12      708.62      687.30     12.09 o 
  -6   7 -12     1411.03     1374.75     18.37 o 
  -5   7 -12     3163.11     3231.15     32.95 o 
  -4   7 -12       38.97       39.71      4.10 o 
  -3   7 -12       44.80       44.31      4.05 o 
  -2   7 -12     3365.56     3411.67     34.19 o 
  -1   7 -12     1146.91     1126.90     15.88 o 
   0   7 -12     1015.76      972.35     13.84 o 
   1   7 -12     7219.35     7653.09     66.73 o 
   2   7 -12     1966.76     1871.85     22.81 o 
   3   7 -12      651.38      644.71     12.23 o 
   4   7 -12     1891.29     1815.06     23.89 o 
   5   7 -12      969.27      932.57     15.95 o 
   6   7 -12      227.17      209.92      8.82 o 
   7   7 -12      245.47      228.77      9.90 o 
 -15   8 -12      104.59       93.92      7.66 o 
 -14   8 -12      137.78      135.36      8.08 o 
 -13   8 -12      398.99      367.25     11.04 o 
 -12   8 -12      757.08      722.89     14.02 o 
 -11   8 -12      395.89      389.22     10.54 o 
 -10   8 -12     1074.35      982.51     17.02 o 
  -9   8 -12      589.05      565.30     11.93 o 
  -8   8 -12     1041.16     1033.60     16.32 o 
  -7   8 -12     5813.32     5487.91     53.07 o 
  -6   8 -12      469.57      513.88     11.24 o 
  -5   8 -12      703.63      642.30     11.63 o 
  -4   8 -12     2636.57     2407.03     27.52 o 
  -3   8 -12      830.66      774.04     12.81 o 
  -2   8 -12      676.38      676.41     11.84 o 
  -1   8 -12     7026.39     6479.18     59.88 o 
   0   8 -12     1271.25     1200.79     17.55 o 
   1   8 -12      311.72      291.60      8.33 o 
   2   8 -12      967.34      918.16     14.84 o 
   3   8 -12      670.81      647.49     16.47 o 
   4   8 -12      459.41      426.72     10.94 o 
   5   8 -12      453.42      388.57     13.17 o 
   6   8 -12      249.90      227.80      9.69 o 
   7   8 -12      161.17      144.37      8.89 o 
   8   8 -12     1346.35     1393.10     24.60 o 
 -17   9 -12      297.90      292.70     13.44 o 
 -16   9 -12      116.05      104.00      8.58 o 
 -15   9 -12      192.66      188.34     10.12 o 
 -14   9 -12      218.05      209.27      9.28 o 
 -13   9 -12      629.57      630.10     14.56 o 
 -12   9 -12      347.66      362.21     11.05 o 
 -11   9 -12      169.32      181.93      8.21 o 
 -10   9 -12      538.75      501.89     12.08 o 
  -9   9 -12     1593.55     1554.79     22.66 o 
  -8   9 -12      602.49      630.61     13.07 o 
  -7   9 -12      315.49      317.62      9.44 o 
  -6   9 -12      636.55      626.29     12.64 o 
  -5   9 -12      155.33      147.48      6.86 o 
  -4   9 -12      105.67      100.32      5.91 o 
  -3   9 -12      671.38      631.84     14.78 o 
  -2   9 -12      261.12      258.43      8.11 o 
  -1   9 -12      612.39      640.80     12.48 o 
   0   9 -12     1218.81     1266.02     18.77 o 
   1   9 -12      835.52      773.58     16.40 o 
   2   9 -12       88.25      107.52      6.44 o 
   3   9 -12      408.92      413.56     10.78 o 
   4   9 -12      846.82      809.07     15.44 o 
   5   9 -12      120.45      120.89      7.91 o 
   6   9 -12      112.45      131.43      8.37 o 
   7   9 -12      181.40      178.96      9.72 o 
   8   9 -12      243.72      244.69     11.94 o 
   9   9 -12      223.81      239.66     13.51 o 
 -19  10 -12      734.58      734.12     23.92 o 
 -18  10 -12      360.18      373.06     19.10 o 
 -17  10 -12     1054.46     1036.55     24.17 o 
 -16  10 -12      254.79      241.36     12.02 o 
 -15  10 -12      249.13      226.84     11.43 o 
 -14  10 -12      299.71      263.67     12.43 o 
 -13  10 -12      161.16      153.25      8.39 o 
 -12  10 -12      614.60      595.42     14.28 o 
 -11  10 -12       71.17       78.99      6.87 o 
 -10  10 -12      204.25      246.65      9.03 o 
  -9  10 -12      382.96      377.55     10.91 o 
  -8  10 -12     1480.64     1472.22     24.84 o 
  -7  10 -12       76.29       71.10      5.71 o 
  -6  10 -12       30.43       25.17      4.50 o 
  -5  10 -12     1500.53     1603.31     22.81 o 
  -4  10 -12       33.13       34.70      3.82 o 
  -3  10 -12       41.93       40.48      4.18 o 
  -2  10 -12     1622.83     1682.67     25.02 o 
  -1  10 -12      446.50      422.01     10.66 o 
   0  10 -12      302.13      344.74     11.74 o 
   1  10 -12      111.49       96.61      8.14 o 
   2  10 -12      803.60      753.69     15.08 o 
   3  10 -12      144.70      151.89      7.96 o 
   4  10 -12      419.98      390.32     12.48 o 
   5  10 -12      384.06      365.04     12.53 o 
   6  10 -12      161.81      159.61      9.32 o 
   7  10 -12      838.25      832.61     20.27 o 
   8  10 -12      437.24      412.97     16.38 o 
   9  10 -12      473.42      506.63     26.31 o 
  10  10 -12     1163.84     1301.26     33.68 o 
 -21  11 -12      462.42      510.05     22.52 o 
 -20  11 -12      923.73      951.11     27.87 o 
 -19  11 -12      298.40      292.94     16.64 o 
 -18  11 -12      107.35      104.68     13.13 o 
 -17  11 -12      463.30      475.67     17.60 o 
 -16  11 -12      355.77      364.90     14.94 o 
 -15  11 -12      152.63      142.73      9.68 o 
 -14  11 -12      555.46      547.49     15.06 o 
 -13  11 -12     1993.75     1989.82     30.02 o 
 -12  11 -12      629.92      562.21     14.45 o 
 -11  11 -12      781.67      754.99     16.79 o 
 -10  11 -12     4534.26     4497.56     53.33 o 
  -9  11 -12      705.05      726.99     15.62 o 
  -8  11 -12     2414.35     2426.12     32.07 o 
  -7  11 -12     4645.79     4474.37     54.87 o 
  -6  11 -12      783.18      734.15     16.18 o 
  -5  11 -12      891.60      800.38     16.97 o 
  -4  11 -12     5357.29     4980.43     59.13 o 
  -3  11 -12     2700.68     2609.40     38.62 o 
  -2  11 -12      607.83      630.01     16.30 o 
  -1  11 -12     5137.52     4906.20     60.84 o 
   0  11 -12      775.22      765.69     17.58 o 
   1  11 -12      465.61      449.30     14.71 o 
   2  11 -12     2267.42     2324.44     38.28 o 
   3  11 -12      620.18      631.92     15.71 o 
   4  11 -12       95.70      103.33      7.65 o 
   5  11 -12      468.51      478.33     14.91 o 
   6  11 -12      369.62      347.82     16.22 o 
   7  11 -12       99.92       79.71     10.08 o 
   8  11 -12      450.23      495.93     24.68 o 
   9  11 -12      800.06      882.13     36.45 o 
  10  11 -12      499.39      540.20     26.81 o 
  11  11 -12       29.30       23.34     10.38 o 
 -23  12 -12      136.21      122.36     15.30 o 
 -22  12 -12       94.58      114.41     13.36 o 
 -21  12 -12     1421.48     1550.91     36.72 o 
 -20  12 -12      509.85      509.66     23.07 o 
 -19  12 -12      653.91      700.21     31.35 o 
 -18  12 -12      923.24      925.34     25.32 o 
 -17  12 -12      221.72      213.49     12.88 o 
 -16  12 -12      323.02      316.85     15.18 o 
 -15  12 -12      230.36      254.64     12.25 o 
 -14  12 -12      495.58      507.22     14.54 o 
 -13  12 -12      307.29      321.59     12.30 o 
 -12  12 -12      434.52      426.17     12.93 o 
 -11  12 -12       76.56       98.20      8.09 o 
 -10  12 -12      175.52      161.84      9.81 o 
  -9  12 -12      468.80      507.00     15.41 o 
  -8  12 -12      156.01      177.80      9.89 o 
  -7  12 -12       38.58       41.67      6.26 o 
  -6  12 -12      177.61      177.52      9.67 o 
  -5  12 -12       52.87       54.07      6.75 o 
  -4  12 -12      270.50      310.88     11.90 o 
  -3  12 -12      356.04      431.04     13.87 o 
  -2  12 -12      234.89      230.39     11.57 o 
  -1  12 -12       82.18       64.56      7.78 o 
   0  12 -12      324.00      311.55     12.69 o 
   1  12 -12      377.20      453.30     15.99 o 
   2  12 -12      398.50      415.28     16.85 o 
   3  12 -12      324.30      290.28     15.53 o 
   4  12 -12      371.30      377.91     17.16 o 
   5  12 -12      181.43      205.18     17.43 o 
   6  12 -12      937.91      990.25     31.98 o 
   7  12 -12      807.25      858.70     23.99 o 
   8  12 -12      477.70      484.86     27.76 o 
   9  12 -12     1564.05     1646.15     39.62 o 
  10  12 -12       76.62       72.06     10.71 o 
  11  12 -12      128.82      121.59     12.91 o 
  12  12 -12      301.06      319.79     18.37 o 
 -25  13 -12      122.00      131.22     26.56 o 
 -24  13 -12      177.74      188.97     22.56 o 
 -23  13 -12      231.67      279.15     24.08 o 
 -22  13 -12      411.79      428.54     23.44 o 
 -21  13 -12      341.50      389.66     19.21 o 
 -20  13 -12      572.96      598.94     25.42 o 
 -19  13 -12      305.74      341.61     19.66 o 
 -18  13 -12      175.55      189.27     13.23 o 
 -17  13 -12      833.13      843.75     24.73 o 
 -16  13 -12      149.94      170.89     12.23 o 
 -15  13 -12       70.03       77.52      8.12 o 
 -14  13 -12      129.08      145.52      9.63 o 
 -13  13 -12      217.50      216.55     10.24 o 
 -12  13 -12      474.15      504.86     16.17 o 
 -11  13 -12      385.27      375.65     18.08 o 
 -10  13 -12      288.76      303.24     12.71 o 
  -9  13 -12       87.42       67.74      7.92 o 
  -8  13 -12     1064.80     1113.53     23.86 o 
  -7  13 -12       63.42       61.91      7.37 o 
  -6  13 -12       30.43       48.21      6.86 o 
  -5  13 -12      820.29      892.89     19.78 o 
  -4  13 -12      136.77      113.51      8.98 o 
  -3  13 -12      222.23      227.52     12.44 o 
  -2  13 -12      204.15      196.66     10.63 o 
  -1  13 -12      489.30      465.53     15.85 o 
   0  13 -12      334.04      329.92     16.32 o 
   1  13 -12      112.14      134.42     11.03 o 
   2  13 -12      132.93      130.28     11.92 o 
   3  13 -12      227.44      241.05     15.18 o 
   4  13 -12      531.26      516.51     23.42 o 
   5  13 -12      299.44      316.49     22.64 o 
   6  13 -12      264.89      310.96     20.45 o 
   7  13 -12      469.60      464.36     24.08 o 
   8  13 -12      496.54      606.58     30.01 o 
   9  13 -12      263.32      262.02     22.28 o 
  10  13 -12      289.49      283.56     29.41 o 
  11  13 -12      114.99       76.82     23.24 o 
  12  13 -12      238.11      319.54     39.84 o 
 -25  14 -12       81.83       74.28     20.19 o 
 -24  14 -12      142.49      142.79     16.80 o 
 -23  14 -12      472.66      476.79     25.88 o 
 -22  14 -12      203.44      203.82     17.49 o 
 -21  14 -12      200.52      191.70     16.52 o 
 -20  14 -12      542.00      580.12     22.15 o 
 -19  14 -12       39.57       50.49      9.55 o 
 -18  14 -12      145.41      152.39     13.48 o 
 -17  14 -12      623.90      657.87     28.34 o 
 -16  14 -12      328.33      339.21     21.17 o 
 -15  14 -12      102.07      100.46     13.62 o 
 -14  14 -12      147.71      138.15     12.17 o 
 -13  14 -12       96.83       88.39     11.28 o 
 -12  14 -12      196.12      198.30     11.43 o 
 -11  14 -12      906.67      889.77     21.07 o 
 -10  14 -12     1110.43     1149.18     25.07 o 
  -9  14 -12      214.54      215.01     11.77 o 
  -8  14 -12      586.01      591.77     17.42 o 
  -7  14 -12      361.11      375.84     15.58 o 
  -6  14 -12      633.33      621.76     16.82 o 
  -5  14 -12      206.44      204.52     11.23 o 
  -4  14 -12     1438.75     1423.19     27.82 o 
  -3  14 -12      721.44      736.03     19.14 o 
  -2  14 -12      331.31      316.34     13.14 o 
  -1  14 -12      188.91      206.21     11.90 o 
   0  14 -12      242.59      249.91     14.19 o 
   1  14 -12       73.41       50.07      9.64 o 
   2  14 -12      501.04      496.11     27.88 o 
   3  14 -12      778.39      854.78     31.00 o 
   4  14 -12      166.48      161.42     15.96 o 
   5  14 -12       21.48       33.96     11.42 o 
   6  14 -12      320.42      313.60     21.13 o 
   7  14 -12      162.01      162.81     17.04 o 
   8  14 -12      138.63      133.74     17.44 o 
   9  14 -12      401.83      384.06     26.59 o 
  10  14 -12      133.96      142.11     20.93 o 
  11  14 -12       66.07       81.79     23.38 o 
 -25  15 -12       77.99      103.34     33.35 o 
 -24  15 -12       42.68       33.74     12.82 o 
 -23  15 -12      133.43      104.02     15.51 o 
 -22  15 -12      325.07      327.87     22.24 o 
 -21  15 -12      407.99      431.68     24.65 o 
 -20  15 -12      294.68      306.63     21.18 o 
 -19  15 -12      864.03      936.00     34.73 o 
 -18  15 -12      544.02      580.28     27.63 o 
 -17  15 -12      443.84      470.83     27.26 o 
 -16  15 -12      500.98      516.37     36.11 o 
 -15  15 -12      427.17      490.06     21.88 o 
 -14  15 -12      206.90      228.23     15.84 o 
 -13  15 -12      471.80      502.61     18.41 o 
 -12  15 -12      196.84      223.17     12.59 o 
 -11  15 -12       74.12       80.39      8.92 o 
 -10  15 -12      224.34      211.07     11.93 o 
  -9  15 -12     1607.16     1598.99     30.61 o 
  -8  15 -12       96.09       95.01      8.56 o 
  -7  15 -12      132.32      109.52      8.88 o 
  -6  15 -12     1405.05     1474.55     28.68 o 
  -5  15 -12      123.01      128.92      9.74 o 
  -4  15 -12      115.86      120.63      9.74 o 
  -3  15 -12      254.95      248.03     12.44 o 
  -2  15 -12      393.52      450.19     17.48 o 
  -1  15 -12      277.10      277.78     14.21 o 
   0  15 -12      571.20      590.80     23.73 o 
   1  15 -12      523.78      501.34     26.69 o 
   2  15 -12      462.22      490.51     26.02 o 
   3  15 -12      776.44      881.47     32.70 o 
   4  15 -12      797.56      933.37     32.04 o 
   5  15 -12      271.96      287.66     20.34 o 
   6  15 -12      459.46      404.28     23.77 o 
   7  15 -12      272.12      259.65     20.91 o 
   8  15 -12      247.74      267.19     25.91 o 
   9  15 -12       48.17       30.10     16.35 o 
  10  15 -12       89.49      114.27     45.29 o 
 -24  16 -12      105.22      100.49     17.11 o 
 -23  16 -12       73.09       55.79     15.00 o 
 -22  16 -12      260.81      242.67     22.36 o 
 -21  16 -12       92.75       72.14     15.16 o 
 -20  16 -12      262.97      245.08     23.21 o 
 -19  16 -12      593.64      671.73     33.33 o 
 -18  16 -12      109.86       92.59     16.25 o 
 -17  16 -12      517.90      573.04     39.77 o 
 -16  16 -12      187.76      244.17     20.97 o 
 -15  16 -12       84.22       75.04     12.49 o 
 -14  16 -12      220.91      217.95     21.68 o 
 -13  16 -12      275.15      270.26     16.83 o 
 -12  16 -12       40.25       56.50      8.56 o 
 -11  16 -12      128.09      119.82     10.29 o 
 -10  16 -12       72.26       53.67      9.07 o 
  -9  16 -12      277.69      236.36     12.43 o 
  -8  16 -12       31.47       29.22      6.73 o 
  -7  16 -12      187.84      165.97     10.60 o 
  -6  16 -12       59.00       60.53      7.90 o 
  -5  16 -12      207.51      207.31     13.13 o 
  -4  16 -12       62.70       65.33      8.82 o 
  -3  16 -12      317.58      341.37     15.70 o 
  -2  16 -12      240.02      253.81     20.67 o 
  -1  16 -12       94.26      106.07     13.36 o 
   0  16 -12      312.91      315.65     22.29 o 
   1  16 -12      316.68      335.60     23.66 o 
   2  16 -12      154.76      186.80     19.56 o 
   3  16 -12      807.96      875.09     37.09 o 
   4  16 -12      247.56      223.68     20.48 o 
   5  16 -12       95.09       84.65     14.55 o 
   6  16 -12      267.15      268.74     23.06 o 
   7  16 -12       78.63       62.14     15.61 o 
   8  16 -12      106.65      139.06     21.53 o 
 -24  17 -12       13.26        2.79     14.20 o 
 -23  17 -12      124.24      126.39     23.66 o 
 -22  17 -12       31.74       37.96     14.66 o 
 -21  17 -12        8.99       17.52     13.10 o 
 -20  17 -12      221.71      261.91     24.01 o 
 -19  17 -12      188.14      190.29     21.23 o 
 -18  17 -12      157.71      138.57     18.29 o 
 -17  17 -12      361.05      368.21     25.47 o 
 -16  17 -12      203.84      204.63     19.91 o 
 -15  17 -12      196.76      210.18     17.90 o 
 -14  17 -12      538.42      538.63     27.10 o 
 -13  17 -12      115.93      109.33     15.46 o 
 -12  17 -12      164.70      130.14     12.19 o 
 -11  17 -12       17.27       10.25      7.23 o 
 -10  17 -12      216.49      232.64     13.04 o 
  -9  17 -12      215.60      226.05     14.95 o 
  -8  17 -12      308.23      314.04     14.38 o 
  -7  17 -12      241.14      254.58     13.92 o 
  -6  17 -12       22.40       17.56      6.99 o 
  -5  17 -12       78.64       80.16      9.92 o 
  -4  17 -12      103.39      112.29     10.98 o 
  -3  17 -12      351.82      348.77     17.85 o 
  -2  17 -12      191.75      171.38     16.07 o 
  -1  17 -12      277.71      277.29     21.29 o 
   0  17 -12      347.82      406.40     25.61 o 
   1  17 -12      247.23      257.03     29.75 o 
   2  17 -12       97.94      136.89     18.25 o 
   3  17 -12      211.50      245.91     42.30 o 
   4  17 -12       13.39        8.83     11.43 o 
   5  17 -12       23.27       37.67     15.04 o 
   6  17 -12      111.57       83.53     16.91 o 
   7  17 -12       13.80       -2.56     14.68 o 
 -24  18 -12       61.31       62.05     17.62 o 
 -23  18 -12      149.62      160.21     19.83 o 
 -22  18 -12      239.24      266.16     23.99 o 
 -21  18 -12       35.36       50.00     15.56 o 
 -20  18 -12       80.08       66.67     18.92 o 
 -19  18 -12      269.91      283.70     31.57 o 
 -18  18 -12      182.42      170.73     19.77 o 
 -17  18 -12      216.52      216.89     21.50 o 
 -16  18 -12      238.86      289.17     26.01 o 
 -15  18 -12       99.29      107.09     17.97 o 
 -14  18 -12      149.26      168.48     17.91 o 
 -13  18 -12      352.46      391.26     23.97 o 
 -12  18 -12       82.26       78.61     13.74 o 
 -11  18 -12      195.86      201.12     26.56 o 
 -10  18 -12      134.94      116.64     11.35 o 
  -9  18 -12       50.79       61.49      9.67 o 
  -8  18 -12      194.34      172.52     15.45 o 
  -7  18 -12      129.30      137.25     13.23 o 
  -6  18 -12      107.28      106.02     12.43 o 
  -5  18 -12      175.88      204.73     16.00 o 
  -4  18 -12      166.62      199.40     17.08 o 
  -3  18 -12      110.31      111.83     14.43 o 
  -2  18 -12      313.68      312.15     21.26 o 
  -1  18 -12      325.62      314.70     26.13 o 
   0  18 -12      262.32      240.52     21.78 o 
   1  18 -12      411.69      416.00     29.29 o 
   2  18 -12       83.32      100.91     16.88 o 
   3  18 -12       27.94       51.79     17.36 o 
   4  18 -12      149.95      151.17     34.95 o 
   5  18 -12      178.56      162.52     24.28 o 
   6  18 -12       47.66       62.02     17.07 o 
 -23  19 -12       23.31        6.03     13.87 o 
 -22  19 -12      149.34      157.49     21.78 o 
 -21  19 -12      212.51      196.26     22.79 o 
 -20  19 -12      159.49      182.53     23.93 o 
 -19  19 -12      138.28      152.34     20.51 o 
 -18  19 -12      128.48       99.87     17.59 o 
 -17  19 -12      120.44      112.06     19.06 o 
 -16  19 -12       95.73       49.35     16.25 o 
 -15  19 -12       35.82       23.84     14.38 o 
 -14  19 -12       79.32       52.04     13.02 o 
 -13  19 -12      173.86      187.78     18.89 o 
 -12  19 -12       69.62       81.04     16.35 o 
 -11  19 -12      258.63      227.07     19.41 o 
 -10  19 -12      221.02      211.62     20.13 o 
  -9  19 -12      313.65      315.58     19.81 o 
  -8  19 -12      321.41      348.49     20.28 o 
  -7  19 -12      123.12      114.83     13.25 o 
  -6  19 -12      236.99      233.04     16.43 o 
  -5  19 -12      105.15       83.96     15.58 o 
  -4  19 -12       52.42       47.11     12.25 o 
  -3  19 -12       95.51       95.14     13.97 o 
  -2  19 -12      129.53      127.71     17.07 o 
  -1  19 -12       97.96      105.04     16.59 o 
   0  19 -12      151.29      158.98     19.43 o 
   1  19 -12       91.46      134.42     21.08 o 
   2  19 -12      167.63      168.23     35.58 o 
   3  19 -12      174.56      189.19     30.23 o 
   4  19 -12       35.30       38.43     18.70 o 
 -23  20 -12       84.95       65.86     18.05 o 
 -22  20 -12      166.29      226.41     24.49 o 
 -21  20 -12       43.36       46.56     15.85 o 
 -20  20 -12      135.25      143.02     22.09 o 
 -19  20 -12       62.91       71.10     19.26 o 
 -18  20 -12       87.42       82.78     23.83 o 
 -17  20 -12       28.62       22.98     15.41 o 
 -16  20 -12      156.87      144.56     20.36 o 
 -15  20 -12      145.91      131.42     20.84 o 
 -14  20 -12      125.16      141.37     18.94 o 
 -13  20 -12      363.83      366.74     24.27 o 
 -12  20 -12      540.71      546.81     28.00 o 
 -11  20 -12      470.46      488.42     29.57 o 
 -10  20 -12       40.77       72.79     13.36 o 
  -9  20 -12      378.81      413.47     24.40 o 
  -8  20 -12      633.70      628.33     28.90 o 
  -7  20 -12      231.02      231.20     18.01 o 
  -6  20 -12      103.94      108.00     14.55 o 
  -5  20 -12      160.86      176.85     16.92 o 
  -4  20 -12      131.01      150.94     16.24 o 
  -3  20 -12       48.91       34.35     12.04 o 
  -2  20 -12       83.07       89.55     16.04 o 
  -1  20 -12       47.72       51.37     14.69 o 
   0  20 -12      110.82      108.17     20.03 o 
   1  20 -12       67.00       51.26     18.05 o 
   2  20 -12      183.37      198.35     25.28 o 
   3  20 -12       60.89       63.28     18.82 o 
 -22  21 -12       69.05       71.29     18.57 o 
 -21  21 -12      107.84       80.17     18.77 o 
 -20  21 -12      179.75      217.39     24.45 o 
 -19  21 -12       34.39       30.22     17.05 o 
 -18  21 -12       34.68       20.32     15.03 o 
 -17  21 -12       63.86       79.47     21.11 o 
 -16  21 -12      113.52      140.11     25.47 o 
 -15  21 -12      311.51      290.80     23.16 o 
 -14  21 -12      325.32      347.45     26.84 o 
 -13  21 -12      530.46      501.71     27.72 o 
 -12  21 -12      499.82      470.33     26.53 o 
 -11  21 -12      398.86      416.12     25.07 o 
 -10  21 -12      207.59      210.62     19.40 o 
  -9  21 -12      547.17      516.19     27.11 o 
  -8  21 -12      351.68      444.88     25.46 o 
  -7  21 -12      169.67      175.32     22.51 o 
  -6  21 -12      288.82      316.94     20.77 o 
  -5  21 -12       98.91       96.68     14.66 o 
  -4  21 -12       43.12       44.51     12.49 o 
  -3  21 -12       33.33       24.51     13.46 o 
  -2  21 -12       58.83       69.83     17.31 o 
  -1  21 -12      174.81      209.49     24.11 o 
   0  21 -12       56.90       91.53     19.44 o 
   1  21 -12       38.29       51.24     17.87 o 
 -21  22 -12      334.59      354.29     32.75 o 
 -20  22 -12       61.42       47.36     19.19 o 
 -19  22 -12      323.66      288.57     28.79 o 
 -18  22 -12      270.62      319.12     29.62 o 
 -17  22 -12      175.74      174.18     23.42 o 
 -16  22 -12       83.67      108.08     19.84 o 
 -15  22 -12       26.77        0.86     11.99 o 
 -14  22 -12      214.67      227.44     21.36 o 
 -13  22 -12      558.43      638.07     31.37 o 
 -12  22 -12      261.38      287.80     22.20 o 
 -11  22 -12       62.65       44.59     13.65 o 
 -10  22 -12      138.63      155.04     18.02 o 
  -9  22 -12      860.96      923.23     36.61 o 
  -8  22 -12      166.47      214.63     20.80 o 
  -7  22 -12       38.34        3.59     11.39 o 
  -6  22 -12      151.46      135.62     16.34 o 
  -5  22 -12      104.38      125.12     15.78 o 
  -4  22 -12      314.48      327.89     24.79 o 
  -3  22 -12      244.18      288.21     26.86 o 
  -2  22 -12      122.93      157.18     25.91 o 
  -1  22 -12      325.73      340.41     33.80 o 
 -20  23 -12       42.43       23.89     17.32 o 
 -19  23 -12       16.13       44.60     18.09 o 
 -18  23 -12       46.91       34.87     17.22 o 
 -17  23 -12       29.99       40.23     16.18 o 
 -16  23 -12      397.69      475.03     42.27 o 
 -15  23 -12      207.88      160.82     19.62 o 
 -14  23 -12      454.26      482.11     30.49 o 
 -13  23 -12       61.53       84.74     15.89 o 
 -12  23 -12      262.41      276.74     26.67 o 
 -11  23 -12      369.10      369.82     24.39 o 
 -10  23 -12       53.13       63.75     14.66 o 
  -9  23 -12      417.22      441.76     26.65 o 
  -8  23 -12      213.53      218.47     19.70 o 
  -7  23 -12      300.25      364.70     30.87 o 
  -6  23 -12       36.08       51.68     21.83 o 
  -5  23 -12       42.21       52.85     18.18 o 
  -4  23 -12       21.33       17.46     14.87 o 
  -3  23 -12       86.57       78.47     19.55 o 
 -18  24 -12      190.78      203.48     37.52 o 
 -17  24 -12      105.74      129.03     21.57 o 
 -16  24 -12      216.58      242.83     27.46 o 
 -15  24 -12       59.28       80.05     16.49 o 
 -14  24 -12      440.85      491.45     28.69 o 
 -13  24 -12      138.23      160.06     19.30 o 
 -12  24 -12       39.00       37.34     14.15 o 
 -11  24 -12      233.66      275.18     23.07 o 
 -10  24 -12      243.95      294.30     22.59 o 
  -9  24 -12       38.88       47.83     14.05 o 
  -8  24 -12      208.85      197.04     24.83 o 
  -7  24 -12      133.53      145.45     20.21 o 
  -6  24 -12      130.39      153.90     21.14 o 
 -15  25 -12       85.86       48.08     21.87 o 
 -14  25 -12       23.74       18.97     13.34 o 
 -13  25 -12       26.84       25.95     13.86 o 
 -12  25 -12       45.25       40.49     18.20 o 
 -11  25 -12       47.78       18.23     13.54 o 
 -10  25 -12       83.28       32.35     23.44 o 
  -1   1 -11      301.21      270.74      5.65 o 
   0   1 -11      352.45      318.58      6.12 o 
   1   1 -11      212.10      201.50      4.92 o 
  -3   2 -11     1546.35     1432.22     15.44 o 
  -2   2 -11      341.24      303.60      6.00 o 
  -1   2 -11     1568.02     1291.19     14.53 o 
   0   2 -11      480.89      419.97      7.06 o 
   1   2 -11     1531.62     1436.75     15.20 o 
   2   2 -11     1918.20     1962.02     18.43 o 
  -5   3 -11      476.30      482.88      8.36 o 
  -4   3 -11     1807.94     1795.03     18.58 o 
  -3   3 -11     5420.42     5503.12     45.68 o 
  -2   3 -11      625.43      580.61      8.84 o 
  -1   3 -11      598.19      577.42      9.17 o 
   0   3 -11     6983.50     6755.16     55.86 o 
   1   3 -11     1627.39     1610.34     16.86 o 
   2   3 -11      536.14      531.07      8.56 o 
   3   3 -11      865.73      881.19     11.63 o 
  -7   4 -11      164.96      165.14      5.80 o 
  -6   4 -11      137.83      140.51      5.00 o 
  -5   4 -11     7726.59     7844.09     62.68 o 
  -4   4 -11      281.16      283.13      6.34 o 
  -3   4 -11      639.21      646.79      9.75 o 
  -2   4 -11     4838.28     4858.88     40.59 o 
  -1   4 -11      837.89      850.04     11.56 o 
   0   4 -11      166.14      186.63      5.71 o 
   1   4 -11     7559.42     7809.67     62.24 o 
   2   4 -11      259.36      249.34      7.07 o 
   3   4 -11      182.41      171.64      5.74 o 
   4   4 -11     5101.60     4632.02     44.15 o 
  -9   5 -11     1463.29     1405.31     18.76 o 
  -8   5 -11      498.17      497.38      9.89 o 
  -7   5 -11     4625.80     4568.27     41.50 o 
  -6   5 -11     4022.43     3901.43     36.53 o 
  -5   5 -11     3674.19     3343.82     30.84 o 
  -4   5 -11     4872.70     4628.86     39.82 o 
  -3   5 -11      811.22      830.54     11.20 o 
  -2   5 -11      686.20      716.84     10.33 o 
  -1   5 -11     4941.13     4651.58     42.10 o 
   0   5 -11     3895.96     3541.19     31.59 o 
   1   5 -11     3783.75     3630.71     33.10 o 
   2   5 -11     6181.53     5781.52     50.05 o 
   3   5 -11      851.63      801.99     12.67 o 
   4   5 -11     1261.36     1224.44     16.63 o 
   5   5 -11      404.28      447.52     10.84 o 
 -11   6 -11     1686.61     1601.70     21.49 o 
 -10   6 -11       44.33       30.64      4.07 o 
  -9   6 -11     4267.73     4071.65     40.12 o 
  -8   6 -11      763.77      720.23     11.64 o 
  -7   6 -11      631.22      596.69     10.87 o 
  -6   6 -11    14282.81    13712.61    114.32 o 
  -5   6 -11      672.47      580.50      9.43 o 
  -4   6 -11      451.88      405.96      7.83 o 
  -3   6 -11      399.68      495.21      8.69 o 
  -2   6 -11      407.03      361.91      8.02 o 
  -1   6 -11      764.31      672.54     10.43 o 
   0   6 -11    13327.33    13031.91    101.86 o 
   1   6 -11      692.40      637.78     10.27 o 
   2   6 -11      683.40      637.12     10.84 o 
   3   6 -11     3766.83     3588.56     36.37 o 
   4   6 -11       28.15       20.10      3.74 o 
   5   6 -11     2122.01     1978.16     24.31 o 
   6   6 -11      714.54      686.20     13.31 o 
 -13   7 -11      174.81      170.70      8.88 o 
 -12   7 -11      689.52      637.49     12.84 o 
 -11   7 -11    14467.06    13497.44    116.80 o 
 -10   7 -11      626.13      634.98     11.99 o 
  -9   7 -11     1055.60      949.52     15.14 o 
  -8   7 -11     4944.08     4616.01     44.05 o 
  -7   7 -11     1289.14     1298.50     17.35 o 
  -6   7 -11     2704.11     2596.21     27.41 o 
  -5   7 -11      312.22      292.57      7.84 o 
  -4   7 -11      117.69      124.26      4.95 o 
  -3   7 -11       60.91       74.25      4.19 o 
  -2   7 -11      166.18      170.85      5.67 o 
  -1   7 -11     2521.14     2458.82     25.42 o 
   0   7 -11     1278.60     1286.19     16.09 o 
   1   7 -11     4849.24     4602.10     43.13 o 
   2   7 -11      735.97      696.42     11.54 o 
   3   7 -11      791.15      795.24     13.72 o 
   4   7 -11    15459.37    14434.22    124.53 o 
   5   7 -11      840.75      772.74     14.62 o 
   6   7 -11      125.45      125.06      7.51 o 
   7   7 -11     2310.05     2143.62     29.04 o 
 -15   8 -11      492.38      526.00     14.30 o 
 -14   8 -11      219.70      203.79      9.08 o 
 -13   8 -11      943.35      914.44     17.00 o 
 -12   8 -11      130.28      132.15      6.86 o 
 -11   8 -11      479.17      467.59     10.94 o 
 -10   8 -11      825.73      893.51     15.15 o 
  -9   8 -11     1375.05     1308.74     17.93 o 
  -8   8 -11     1553.98     1475.85     19.25 o 
  -7   8 -11     2562.86     2668.50     29.11 o 
  -6   8 -11      122.87      129.86      5.73 o 
  -5   8 -11     1162.74     1042.28     14.70 o 
  -4   8 -11     2452.66     2208.45     24.01 o 
  -3   8 -11      965.10      893.46     12.53 o 
  -2   8 -11      197.54      171.76      5.97 o 
  -1   8 -11     2638.74     2667.28     28.73 o 
   0   8 -11     1645.50     1534.42     18.80 o 
   1   8 -11     1392.90     1318.95     17.00 o 
   2   8 -11      670.24      726.23     12.33 o 
   3   8 -11      617.42      605.79     11.95 o 
   4   8 -11      204.41      202.68      7.95 o 
   5   8 -11      900.87      856.39     16.18 o 
   6   8 -11      136.61      123.80      8.90 o 
   7   8 -11      628.82      672.07     15.88 o 
   8   8 -11      555.84      548.20     14.96 o 
 -17   9 -11      158.94      150.73      9.99 o 
 -16   9 -11      163.97      175.94     10.04 o 
 -15   9 -11       90.27       91.59      8.39 o 
 -14   9 -11     1409.83     1374.52     22.72 o 
 -13   9 -11      411.15      403.79     11.96 o 
 -12   9 -11     4184.27     3979.98     45.05 o 
 -11   9 -11      444.95      443.73     11.79 o 
 -10   9 -11      595.11      600.65     12.75 o 
  -9   9 -11     8367.20     8111.92     80.52 o 
  -8   9 -11     1286.19     1216.02     17.63 o 
  -7   9 -11      490.81      510.75     10.95 o 
  -6   9 -11     1319.44     1199.67     18.14 o 
  -5   9 -11     1451.66     1396.56     18.09 o 
  -4   9 -11     1276.94     1240.19     16.18 o 
  -3   9 -11     1610.76     1479.42     18.51 o 
  -2   9 -11      674.80      697.53     11.22 o 
  -1   9 -11      710.92      674.00     11.69 o 
   0   9 -11     7079.99     7095.11     68.96 o 
   1   9 -11      451.70      489.18     10.32 o 
   2   9 -11      331.46      341.68      9.28 o 
   3   9 -11     3263.48     3156.80     35.13 o 
   4   9 -11      646.40      623.91     13.77 o 
   5   9 -11     1195.49     1149.03     19.58 o 
   6   9 -11      172.77      194.02      9.56 o 
   7   9 -11      152.54      175.85      9.80 o 
   8   9 -11      176.89      151.42      9.49 o 
   9   9 -11       15.62       20.89      7.38 o 
 -19  10 -11      258.05      268.41     15.19 o 
 -18  10 -11       41.66       41.29      8.17 o 
 -17  10 -11       28.79       25.29      6.98 o 
 -16  10 -11      164.19      171.61     10.44 o 
 -15  10 -11       96.47      116.15      8.74 o 
 -14  10 -11     1367.04     1420.88     25.38 o 
 -13  10 -11      882.97      829.89     16.84 o 
 -12  10 -11      182.20      162.81      7.90 o 
 -11  10 -11     1083.44      999.00     17.74 o 
 -10  10 -11      135.32      142.73      8.82 o 
  -9  10 -11     1148.61     1105.91     17.93 o 
  -8  10 -11      243.72      227.51      7.98 o 
  -7  10 -11       65.17       57.36      4.94 o 
  -6  10 -11      109.27       95.06      5.69 o 
  -5  10 -11        8.79       39.43      4.82 o 
  -4  10 -11       52.86       40.38      4.65 o 
  -3  10 -11       36.50       36.73      4.66 o 
  -2  10 -11      259.29      240.68      7.97 o 
  -1  10 -11     1206.88     1131.85     19.26 o 
   0  10 -11      133.31      137.99      6.91 o 
   1  10 -11     1400.79     1338.92     20.43 o 
   2  10 -11      106.47      105.12      6.33 o 
   3  10 -11      716.74      714.36     16.48 o 
   4  10 -11     1188.26     1216.04     20.11 o 
   5  10 -11      189.62      195.26      9.81 o 
   6  10 -11       93.62       80.91      7.25 o 
   7  10 -11       19.48       21.57      5.82 o 
   8  10 -11       79.87       90.03      8.89 o 
   9  10 -11      216.74      245.14     14.44 o 
  10  10 -11       72.81       87.46     12.30 o 
 -21  11 -11     1033.72     1067.47     31.08 o 
 -20  11 -11      257.61      281.28     16.26 o 
 -19  11 -11      340.23      356.55     17.58 o 
 -18  11 -11      226.12      220.80     13.86 o 
 -17  11 -11       21.64       21.91      6.86 o 
 -16  11 -11      424.48      393.87     14.28 o 
 -15  11 -11       86.15       82.44      8.28 o 
 -14  11 -11      187.73      180.53     10.35 o 
 -13  11 -11      233.82      221.11      9.86 o 
 -12  11 -11      928.12      954.07     17.72 o 
 -11  11 -11      627.44      598.63     13.59 o 
 -10  11 -11      413.73      391.24     14.05 o 
  -9  11 -11      830.77      790.14     15.04 o 
  -8  11 -11      325.95      312.14     10.90 o 
  -7  11 -11      522.01      450.81     12.65 o 
  -6  11 -11      194.52      165.38      8.40 o 
  -5  11 -11      224.82      196.30      9.58 o 
  -4  11 -11      464.33      407.73     13.86 o 
  -3  11 -11      243.87      222.79      9.26 o 
  -2  11 -11     1008.45      957.59     19.19 o 
  -1  11 -11      566.12      593.85     17.58 o 
   0  11 -11      746.63      708.98     17.00 o 
   1  11 -11      693.75      719.07     16.20 o 
   2  11 -11      253.24      257.55     11.94 o 
   3  11 -11      270.88      243.77     12.64 o 
   4  11 -11       99.34      106.56      8.06 o 
   5  11 -11      325.49      285.14     12.58 o 
   6  11 -11       14.58       20.20      6.39 o 
   7  11 -11      143.50      151.11     12.02 o 
   8  11 -11      386.05      404.20     18.22 o 
   9  11 -11      439.34      441.83     20.79 o 
  10  11 -11     1250.19     1390.11     37.08 o 
  11  11 -11      125.38      147.44     14.74 o 
 -23  12 -11      163.89      187.87     16.30 o 
 -22  12 -11      182.59      178.50     15.42 o 
 -21  12 -11      373.77      388.29     20.20 o 
 -20  12 -11      107.49      103.85     11.78 o 
 -19  12 -11      131.95      140.99     12.70 o 
 -18  12 -11      181.03      164.30     12.24 o 
 -17  12 -11       81.77       75.98      9.16 o 
 -16  12 -11      193.45      207.76     11.39 o 
 -15  12 -11      253.33      235.68     11.73 o 
 -14  12 -11      750.29      777.70     17.76 o 
 -13  12 -11      174.01      152.91      8.47 o 
 -12  12 -11     1611.59     1498.83     24.89 o 
 -11  12 -11      625.38      651.64     17.77 o 
 -10  12 -11      349.67      373.14     13.17 o 
  -9  12 -11      384.05      338.66     12.02 o 
  -8  12 -11     1053.12      949.84     18.84 o 
  -7  12 -11     1942.43     1846.41     28.23 o 
  -6  12 -11     2381.64     2198.45     31.76 o 
  -5  12 -11     2000.27     1890.61     30.30 o 
  -4  12 -11      757.82      697.20     17.14 o 
  -3  12 -11      215.24      189.26      9.63 o 
  -2  12 -11      638.01      602.00     15.79 o 
  -1  12 -11      347.89      362.71     12.79 o 
   0  12 -11     1281.76     1210.00     22.78 o 
   1  12 -11      325.29      336.66     13.79 o 
   2  12 -11      608.54      594.71     19.23 o 
   3  12 -11      297.55      287.98     14.86 o 
   4  12 -11      130.36      117.25     11.48 o 
   5  12 -11      134.47      141.09     13.29 o 
   6  12 -11      242.46      218.40     18.13 o 
   7  12 -11      159.74      167.38     11.04 o 
   8  12 -11       52.41       41.93      8.39 o 
   9  12 -11      180.26      186.34     23.51 o 
  10  12 -11      114.21      104.35     11.90 o 
  11  12 -11      122.57      127.59     13.08 o 
  12  12 -11       29.85       25.14     12.45 o 
 -25  13 -11      123.09      118.94     17.96 o 
 -24  13 -11      195.91      234.44     19.56 o 
 -23  13 -11       44.17       41.22     10.73 o 
 -22  13 -11      554.26      606.11     24.50 o 
 -21  13 -11      235.91      236.19     16.04 o 
 -20  13 -11       90.26       94.02     12.15 o 
 -19  13 -11      140.71      162.85     13.20 o 
 -18  13 -11      414.55      393.51     20.66 o 
 -17  13 -11       99.05      100.22     10.10 o 
 -16  13 -11      325.38      289.12     13.84 o 
 -15  13 -11      507.30      491.38     16.00 o 
 -14  13 -11       86.86       92.24      7.72 o 
 -13  13 -11      192.53      187.36     10.90 o 
 -12  13 -11      106.64       92.74      8.73 o 
 -11  13 -11      542.48      528.75     15.80 o 
 -10  13 -11      989.96      999.97     21.34 o 
  -9  13 -11      917.82      970.02     20.84 o 
  -8  13 -11      828.76      897.86     20.48 o 
  -7  13 -11      199.49      205.66     10.07 o 
  -6  13 -11      120.56      125.29      8.45 o 
  -5  13 -11      605.08      688.90     16.76 o 
  -4  13 -11      822.33      879.43     21.72 o 
  -3  13 -11      819.85      812.76     20.91 o 
  -2  13 -11      329.11      357.21     14.07 o 
  -1  13 -11      115.80      110.12      8.49 o 
   0  13 -11      103.95      127.81     11.56 o 
   1  13 -11      151.19      151.44     11.17 o 
   2  13 -11      439.29      447.27     17.57 o 
   3  13 -11      280.14      286.45     15.82 o 
   4  13 -11      154.30      136.87     14.00 o 
   5  13 -11      222.34      214.18     18.07 o 
   6  13 -11      101.23       92.84     14.78 o 
   7  13 -11      108.62      122.67     16.24 o 
   8  13 -11      187.13      185.58     17.94 o 
   9  13 -11      346.62      377.80     25.40 o 
  10  13 -11       75.05       49.19     16.38 o 
  11  13 -11      158.39      151.51     21.37 o 
  12  13 -11      105.69       90.88     19.03 o 
 -25  14 -11       51.57       63.15     15.77 o 
 -24  14 -11      170.19      147.66     17.12 o 
 -23  14 -11      371.46      421.35     24.51 o 
 -22  14 -11       61.23       50.39     17.69 o 
 -21  14 -11      307.06      319.11     20.01 o 
 -20  14 -11      325.10      362.78     20.63 o 
 -19  14 -11      305.23      315.68     20.14 o 
 -18  14 -11      420.65      443.71     21.24 o 
 -17  14 -11      264.92      241.12     18.82 o 
 -16  14 -11      209.09      209.01     16.17 o 
 -15  14 -11      806.58      845.95     25.04 o 
 -14  14 -11      920.09      918.32     29.59 o 
 -13  14 -11       97.30       89.80      9.25 o 
 -12  14 -11      257.03      223.08     11.52 o 
 -11  14 -11      203.42      210.15     11.42 o 
 -10  14 -11      402.68      459.39     15.44 o 
  -9  14 -11      458.13      432.73     14.83 o 
  -8  14 -11       69.69       53.70      6.69 o 
  -7  14 -11      207.17      241.10     10.97 o 
  -6  14 -11       39.28       34.22      6.25 o 
  -5  14 -11      637.66      611.72     16.94 o 
  -4  14 -11      435.92      471.97     15.12 o 
  -3  14 -11      327.70      315.27     12.48 o 
  -2  14 -11      178.03      149.81     10.08 o 
  -1  14 -11       77.76       82.97      9.38 o 
   0  14 -11      566.76      582.74     19.73 o 
   1  14 -11     1143.97     1152.10     35.64 o 
   2  14 -11      191.98      181.98     13.62 o 
   3  14 -11      196.95      194.75     17.04 o 
   4  14 -11      665.41      700.69     29.24 o 
   5  14 -11      380.62      359.51     23.03 o 
   6  14 -11      338.49      316.91     22.58 o 
   7  14 -11      252.17      242.24     21.03 o 
   8  14 -11       84.45       71.75     15.45 o 
   9  14 -11      432.30      455.97     41.84 o 
  10  14 -11      145.08      114.96     20.16 o 
  11  14 -11       62.92       83.08     18.95 o 
 -25  15 -11      162.70      134.00     18.78 o 
 -24  15 -11       76.79       72.43     19.16 o 
 -23  15 -11      360.51      340.34     23.03 o 
 -22  15 -11      415.76      471.05     32.41 o 
 -21  15 -11       39.02       24.46     11.14 o 
 -20  15 -11      101.52       78.64     13.28 o 
 -19  15 -11       73.63       85.31     14.30 o 
 -18  15 -11      625.03      644.47     34.39 o 
 -17  15 -11      728.44      775.60     34.86 o 
 -16  15 -11      938.72      913.45     32.72 o 
 -15  15 -11      126.34      141.75     13.30 o 
 -14  15 -11      578.00      640.81     21.35 o 
 -13  15 -11      483.21      454.85     18.63 o 
 -12  15 -11      201.18      186.69     10.97 o 
 -11  15 -11       71.94       85.77      8.93 o 
 -10  15 -11      157.83      175.64     10.75 o 
  -9  15 -11      227.94      242.23     12.08 o 
  -8  15 -11      303.42      274.85     12.40 o 
  -7  15 -11      221.15      208.09     10.57 o 
  -6  15 -11      169.95      159.09      9.56 o 
  -5  15 -11      255.22      243.32     11.66 o 
  -4  15 -11      117.04      118.52      9.20 o 
  -3  15 -11      119.15      130.52     10.73 o 
  -2  15 -11      312.64      304.43     14.03 o 
  -1  15 -11      966.72      995.04     29.28 o 
   0  15 -11      252.97      267.14     15.60 o 
   1  15 -11      802.48      844.29     28.23 o 
   2  15 -11      802.14      804.81     30.07 o 
   3  15 -11      771.63      895.85     32.68 o 
   4  15 -11       58.70       52.73     13.06 o 
   5  15 -11      152.85      137.06     16.96 o 
   6  15 -11       37.97       40.17     13.49 o 
   7  15 -11      369.44      368.18     25.39 o 
   8  15 -11      357.60      342.34     27.69 o 
   9  15 -11       40.49       17.41     15.35 o 
  10  15 -11      134.06       91.72     19.86 o 
 -25  16 -11      143.52      110.02     19.43 o 
 -24  16 -11       52.60       52.14     14.10 o 
 -23  16 -11      116.44      119.01     19.49 o 
 -22  16 -11      199.08      169.79     19.50 o 
 -21  16 -11      204.40      184.72     24.65 o 
 -20  16 -11       47.44       70.83     15.24 o 
 -19  16 -11      150.23      154.02     19.70 o 
 -18  16 -11      410.50      381.79     25.78 o 
 -17  16 -11       87.61       91.45     15.43 o 
 -16  16 -11      663.21      660.89     34.15 o 
 -15  16 -11      409.08      397.29     19.75 o 
 -14  16 -11      219.35      234.86     14.98 o 
 -13  16 -11      307.34      302.05     16.36 o 
 -12  16 -11      263.26      289.32     15.87 o 
 -11  16 -11       94.72       96.97     10.54 o 
 -10  16 -11      750.76      721.00     19.57 o 
  -9  16 -11      866.25      855.55     20.99 o 
  -8  16 -11      222.97      222.66     11.00 o 
  -7  16 -11     1007.21      967.04     21.21 o 
  -6  16 -11      621.20      618.10     22.58 o 
  -5  16 -11      161.87      209.81     11.26 o 
  -4  16 -11      253.90      254.29     13.17 o 
  -3  16 -11      282.99      267.71     14.50 o 
  -2  16 -11      369.92      392.66     17.44 o 
  -1  16 -11      334.14      326.20     16.89 o 
   0  16 -11      674.63      687.51     31.04 o 
   1  16 -11      133.40      122.77     17.92 o 
   2  16 -11      212.56      166.37     20.64 o 
   3  16 -11      144.26      139.82     16.92 o 
   4  16 -11       32.62       54.83     13.25 o 
   5  16 -11      223.15      216.57     30.96 o 
   6  16 -11      262.46      266.87     28.13 o 
   7  16 -11      130.33      145.92     19.17 o 
   8  16 -11       35.23       49.37     16.80 o 
   9  16 -11      264.82      263.02     26.52 o 
 -25  17 -11       12.57       47.73     27.79 o 
 -24  17 -11      103.62       82.50     23.15 o 
 -23  17 -11      114.37      153.99     25.16 o 
 -22  17 -11       80.77       85.44     16.54 o 
 -21  17 -11      516.31      496.27     30.54 o 
 -20  17 -11      157.98      191.92     21.39 o 
 -19  17 -11       74.20       70.88     16.18 o 
 -18  17 -11      835.59      824.56     36.32 o 
 -17  17 -11      377.89      375.04     25.36 o 
 -16  17 -11      107.02       94.23     15.36 o 
 -15  17 -11      802.87      797.71     29.48 o 
 -14  17 -11      440.78      409.73     23.67 o 
 -13  17 -11     1304.62     1348.94     49.62 o 
 -12  17 -11      679.76      765.98     22.90 o 
 -11  17 -11      431.55      459.75     22.23 o 
 -10  17 -11      777.23      738.43     19.98 o 
  -9  17 -11       32.35       44.17      7.23 o 
  -8  17 -11       25.76       28.21      6.67 o 
  -7  17 -11      733.67      704.08     19.48 o 
  -6  17 -11      244.83      264.29     12.68 o 
  -5  17 -11     1099.21     1097.88     26.02 o 
  -4  17 -11     1286.88     1340.81     29.98 o 
  -3  17 -11      303.70      342.91     17.12 o 
  -2  17 -11      980.54     1061.03     41.22 o 
  -1  17 -11       76.81       72.15     13.10 o 
   0  17 -11      348.90      318.65     25.12 o 
   1  17 -11      966.45      948.90     40.87 o 
   2  17 -11       80.66       79.00     17.20 o 
   3  17 -11      164.66      161.45     21.82 o 
   4  17 -11      479.38      528.24     36.35 o 
   5  17 -11      159.49      149.91     20.60 o 
   6  17 -11       77.12       79.62     18.00 o 
   7  17 -11      130.02      146.77     19.94 o 
   8  17 -11       27.07       -2.42     43.65 o 
 -24  18 -11       27.87       20.55     14.86 o 
 -23  18 -11       30.96       18.26     13.72 o 
 -22  18 -11      142.55      166.10     28.45 o 
 -21  18 -11      129.90      137.90     20.09 o 
 -20  18 -11      117.46      112.71     18.21 o 
 -19  18 -11      445.39      443.46     28.52 o 
 -18  18 -11       96.09       83.32     27.36 o 
 -17  18 -11      317.71      336.54     24.82 o 
 -16  18 -11     1223.17     1278.22     48.34 o 
 -15  18 -11      704.54      678.59     47.28 o 
 -14  18 -11      306.50      351.04     22.58 o 
 -13  18 -11      583.64      546.21     26.75 o 
 -12  18 -11     1012.46      922.70     33.73 o 
 -11  18 -11      546.76      507.76     35.78 o 
 -10  18 -11      184.18      183.89     12.49 o 
  -9  18 -11      250.74      289.68     16.97 o 
  -8  18 -11      239.55      233.45     15.46 o 
  -7  18 -11      344.45      361.43     16.64 o 
  -6  18 -11      816.30      819.15     24.84 o 
  -5  18 -11      384.36      369.36     18.79 o 
  -4  18 -11      562.36      606.36     25.48 o 
  -3  18 -11      784.47      794.12     31.31 o 
  -2  18 -11     1012.57     1082.98     39.74 o 
  -1  18 -11      407.77      431.88     28.16 o 
   0  18 -11      184.67      218.16     22.74 o 
   1  18 -11      404.09      466.41     30.79 o 
   2  18 -11       84.05       93.87     21.58 o 
   3  18 -11      162.81      122.22     27.42 o 
   4  18 -11       87.50       83.83     22.63 o 
   5  18 -11       37.54       35.63     16.20 o 
   6  18 -11       22.85       12.60     13.89 o 
 -24  19 -11       26.24       55.10     17.24 o 
 -23  19 -11       20.91        0.22     14.97 o 
 -22  19 -11      116.35      137.57     20.63 o 
 -21  19 -11      248.13      231.96     30.49 o 
 -20  19 -11       50.87       51.35     15.18 o 
 -19  19 -11       54.97       62.58     15.90 o 
 -18  19 -11       36.95       34.11     13.59 o 
 -17  19 -11       58.99       69.55     16.91 o 
 -16  19 -11      127.05      144.24     20.05 o 
 -15  19 -11      399.18      450.21     25.82 o 
 -14  19 -11      674.21      750.60     31.93 o 
 -13  19 -11      551.87      553.45     27.47 o 
 -12  19 -11      134.99      167.70     16.98 o 
 -11  19 -11      728.54      679.28     35.54 o 
 -10  19 -11      743.56      756.76     35.09 o 
  -9  19 -11      954.78      951.48     33.68 o 
  -8  19 -11      458.02      487.35     24.63 o 
  -7  19 -11      141.67      151.39     13.62 o 
  -6  19 -11      787.65      834.27     36.53 o 
  -5  19 -11      666.79      704.47     27.57 o 
  -4  19 -11      293.80      295.63     22.76 o 
  -3  19 -11      238.60      259.09     20.23 o 
  -2  19 -11       34.87       38.71     14.76 o 
  -1  19 -11       55.43       53.64     15.00 o 
   0  19 -11       71.56       51.31     18.42 o 
   1  19 -11       67.98       94.63     21.09 o 
   2  19 -11      260.80      317.16     32.56 o 
   3  19 -11      140.55      150.10     26.83 o 
   4  19 -11       17.67       14.01     18.12 o 
   5  19 -11       44.84       54.32     16.82 o 
 -23  20 -11       52.25       61.13     17.28 o 
 -22  20 -11       38.01       33.24     15.74 o 
 -21  20 -11       83.66       98.39     20.00 o 
 -20  20 -11       36.50       23.82     14.29 o 
 -19  20 -11      156.21      153.76     23.50 o 
 -18  20 -11      359.20      353.35     29.44 o 
 -17  20 -11      174.11      187.53     37.51 o 
 -16  20 -11      224.30      200.63     32.98 o 
 -15  20 -11      186.31      204.74     19.69 o 
 -14  20 -11      101.55       88.43     15.35 o 
 -13  20 -11     1094.93     1232.24     40.88 o 
 -12  20 -11      159.96      178.90     17.74 o 
 -11  20 -11      121.22      131.51     20.60 o 
 -10  20 -11      271.79      230.69     18.78 o 
  -9  20 -11      185.54      183.82     17.19 o 
  -8  20 -11      262.97      263.81     19.65 o 
  -7  20 -11     1244.73     1323.07     37.97 o 
  -6  20 -11       51.58       59.86     12.11 o 
  -5  20 -11      243.43      247.29     18.45 o 
  -4  20 -11      306.70      314.73     20.86 o 
  -3  20 -11      261.02      242.52     20.45 o 
  -2  20 -11      289.20      271.85     24.69 o 
  -1  20 -11      176.01      137.17     22.91 o 
   0  20 -11       44.29       44.84     28.32 o 
   1  20 -11       74.92       71.87     20.85 o 
   2  20 -11       31.54       35.42     19.59 o 
   3  20 -11       50.77       95.11     27.80 o 
 -23  21 -11       88.74       90.59     19.58 o 
 -22  21 -11       88.96       82.33     18.75 o 
 -21  21 -11      130.32      144.07     20.56 o 
 -20  21 -11       20.24       14.52     13.58 o 
 -19  21 -11        4.86       -2.03     14.48 o 
 -18  21 -11      112.55      110.16     35.45 o 
 -17  21 -11      337.47      333.44     59.42 o 
 -16  21 -11      474.81      486.48     34.26 o 
 -15  21 -11      571.83      644.10     41.32 o 
 -14  21 -11      128.42      126.38     24.13 o 
 -13  21 -11       49.05       57.80     13.94 o 
 -12  21 -11      111.72       84.07     14.38 o 
 -11  21 -11      262.12      250.16     19.76 o 
 -10  21 -11      140.49      154.64     16.49 o 
  -9  21 -11      105.61      133.16     15.12 o 
  -8  21 -11       31.58       32.94     11.85 o 
  -7  21 -11      163.82      139.89     22.87 o 
  -6  21 -11      507.21      550.82     26.65 o 
  -5  21 -11      553.73      680.81     28.53 o 
  -4  21 -11      187.61      234.40     28.09 o 
  -3  21 -11      109.71       84.20     17.47 o 
  -2  21 -11        4.52       16.13     15.24 o 
  -1  21 -11       23.22       11.30     16.51 o 
   0  21 -11      149.99      136.83     24.69 o 
   1  21 -11       84.01       92.96     26.55 o 
   2  21 -11       78.43      106.44     21.27 o 
 -22  22 -11       45.68       49.14     17.24 o 
 -21  22 -11       58.06       -0.10     15.93 o 
 -20  22 -11      114.16      105.66     21.32 o 
 -19  22 -11       93.58       91.36     25.45 o 
 -18  22 -11      105.61      109.01     20.59 o 
 -17  22 -11       41.87       61.70     22.07 o 
 -16  22 -11       22.70       -1.10     13.36 o 
 -15  22 -11       74.83       64.87     14.97 o 
 -14  22 -11      310.90      310.16     23.15 o 
 -13  22 -11       51.12       57.70     14.30 o 
 -12  22 -11      301.50      332.02     27.70 o 
 -11  22 -11      397.12      412.68     24.69 o 
 -10  22 -11      192.50      209.35     18.40 o 
  -9  22 -11      102.52      101.15     15.60 o 
  -8  22 -11      201.79      217.09     18.88 o 
  -7  22 -11       54.35       54.26     13.11 o 
  -6  22 -11       26.18       28.30     11.80 o 
  -5  22 -11       32.02       28.09     13.05 o 
  -4  22 -11      183.69      166.12     19.15 o 
  -3  22 -11       78.61       78.75     18.01 o 
  -2  22 -11       70.62       24.67     16.04 o 
  -1  22 -11       39.86       53.70     20.57 o 
   0  22 -11       47.29       35.81     18.21 o 
 -21  23 -11       36.96       21.74     18.08 o 
 -20  23 -11      114.96      136.70     23.29 o 
 -19  23 -11       16.38       14.41     15.83 o 
 -18  23 -11      142.25      138.09     22.74 o 
 -17  23 -11      397.19      471.21     32.86 o 
 -16  23 -11      120.27      143.14     21.48 o 
 -15  23 -11      275.19      311.44     23.80 o 
 -14  23 -11      183.68      229.11     20.82 o 
 -13  23 -11       65.13       83.03     15.24 o 
 -12  23 -11      370.25      370.34     25.62 o 
 -11  23 -11      235.20      235.80     23.35 o 
 -10  23 -11      107.75       77.49     17.29 o 
  -9  23 -11      257.54      251.59     19.93 o 
  -8  23 -11      150.22      226.50     28.15 o 
  -7  23 -11      231.11      240.09     27.98 o 
  -6  23 -11      334.08      322.01     23.81 o 
  -5  23 -11      191.16      213.50     20.97 o 
  -4  23 -11        9.64        6.48     13.55 o 
  -3  23 -11      135.98      172.55     22.36 o 
  -2  23 -11       49.53       68.24     18.14 o 
 -19  24 -11      182.00      164.59     24.22 o 
 -18  24 -11      140.41      178.66     24.08 o 
 -17  24 -11      122.78      131.47     30.51 o 
 -16  24 -11      338.34      350.60     29.88 o 
 -15  24 -11       48.40       61.91     17.82 o 
 -14  24 -11       51.02       75.59     15.67 o 
 -13  24 -11        8.89       25.50     23.39 o 
 -12  24 -11       64.82       64.70     14.50 o 
 -11  24 -11       11.65       16.59     12.00 o 
 -10  24 -11       71.80       55.58     23.80 o 
  -9  24 -11       35.44       48.46     13.42 o 
  -8  24 -11      384.25      406.85     31.79 o 
  -7  24 -11       61.82       66.52     15.74 o 
  -6  24 -11      233.11      243.34     23.71 o 
  -5  24 -11      232.86      279.95     23.67 o 
 -17  25 -11      218.87      165.27     34.29 o 
 -16  25 -11      375.39      404.59     30.30 o 
 -15  25 -11      156.74      178.94     20.31 o 
 -14  25 -11      257.82      263.89     22.51 o 
 -13  25 -11      149.88      149.16     18.36 o 
 -12  25 -11      187.34      182.82     19.27 o 
 -11  25 -11      165.07      162.26     18.39 o 
 -10  25 -11      149.14      205.49     32.99 o 
  -9  25 -11      364.96      402.69     55.41 o 
  -8  25 -11      151.83      138.63     19.70 o 
  -1   1 -10      838.07      783.11     10.01 o 
   0   1 -10      812.89      768.92     10.13 o 
   1   1 -10    27591.07    26956.31    200.99 o 
  -3   2 -10      679.25      603.08      8.19 o 
  -2   2 -10      354.55      356.75      6.58 o 
  -1   2 -10      917.68      891.70     10.94 o 
   0   2 -10      359.31      350.47      6.43 o 
   1   2 -10      630.20      567.58      8.24 o 
   2   2 -10    11164.99    10367.57     81.55 o 
  -5   3 -10      434.52      443.01      7.31 o 
  -4   3 -10      425.43      373.47      6.93 o 
  -3   3 -10     3728.45     3767.23     33.30 o 
  -2   3 -10      109.18       95.86      3.86 o 
  -1   3 -10       82.50       78.41      3.68 o 
   0   3 -10     4601.43     4344.21     39.01 o 
   1   3 -10      386.07      334.68      6.90 o 
   2   3 -10      493.25      520.54      7.97 o 
   3   3 -10     2164.71     2819.83     35.91 o 
  -7   4 -10     1468.41     1427.07     15.72 o 
  -6   4 -10      796.97      819.62     10.71 o 
  -5   4 -10     1348.20     1357.37     15.08 o 
  -4   4 -10      471.54      505.57      8.30 o 
  -3   4 -10      375.93      347.49      6.64 o 
  -2   4 -10     9191.93     8039.08     63.96 o 
  -1   4 -10      402.48      415.50      7.46 o 
   0   4 -10      413.80      443.95      7.78 o 
   1   4 -10     1891.94     1848.75     18.83 o 
   2   4 -10     1013.03     1023.91     12.50 o 
   3   4 -10     1232.92     1193.40     13.98 o 
   4   4 -10     1274.84     1148.46     14.44 o 
  -9   5 -10     1906.35     1807.06     21.70 o 
  -8   5 -10     2026.99     1880.20     21.00 o 
  -7   5 -10     9780.11    10175.78     79.82 o 
  -6   5 -10     1176.59     1125.65     13.59 o 
  -5   5 -10      924.34      843.37     11.22 o 
  -4   5 -10     2544.88     2787.15     26.37 o 
  -3   5 -10      585.01      561.38      8.44 o 
  -2   5 -10      613.62      573.82      8.59 o 
  -1   5 -10     3111.66     3221.66     29.51 o 
   0   5 -10      917.83      846.88     11.53 o 
   1   5 -10     1166.50     1047.97     12.72 o 
   2   5 -10     9514.79     9803.31     80.46 o 
   3   5 -10     2082.72     1933.71     21.24 o 
   4   5 -10     1517.42     1460.94     18.31 o 
   5   5 -10      343.92      391.13     12.63 o 
 -11   6 -10       53.23       52.31      4.83 o 
 -10   6 -10      533.74      509.45     10.33 o 
  -9   6 -10      476.66      565.15     10.84 o 
  -8   6 -10      156.79      161.22      6.04 o 
  -7   6 -10      478.66      460.65      8.81 o 
  -6   6 -10    14012.61    14058.76    112.44 o 
  -5   6 -10      344.00      445.33      7.76 o 
  -4   6 -10      102.07      100.70      4.79 o 
  -3   6 -10      443.60      390.12      7.21 o 
  -2   6 -10       86.91       87.50      4.00 o 
  -1   6 -10      475.02      518.07      8.79 o 
   0   6 -10    14350.98    14378.34    112.25 o 
   1   6 -10      310.05      328.72      7.03 o 
   2   6 -10      255.12      247.82      6.23 o 
   3   6 -10      867.67      909.83     13.62 o 
   4   6 -10      545.02      524.16     10.35 o 
   5   6 -10       43.59       47.41      4.63 o 
   6   6 -10     2537.13     2907.06     58.35 o 
 -13   7 -10      508.42      486.28     11.83 o 
 -12   7 -10     3847.09     3597.58     38.97 o 
 -11   7 -10      215.74      263.84      8.15 o 
 -10   7 -10      610.98      585.72     11.98 o 
  -9   7 -10      181.71      159.86      6.52 o 
  -8   7 -10     2441.89     2670.64     41.49 o 
  -7   7 -10      542.19      507.45     10.00 o 
  -6   7 -10     1503.59     1536.39     17.39 o 
  -5   7 -10     3343.46     4403.92     54.41 o 
  -4   7 -10       98.58       65.31      3.78 o 
  -3   7 -10       63.51       43.52      3.35 o 
  -2   7 -10     4392.55     5401.38     53.93 o 
  -1   7 -10     1797.16     1760.25     18.73 o 
   0   7 -10      702.34      641.06     10.07 o 
   1   7 -10     2119.57     2463.84     35.93 o 
   2   7 -10      104.98      107.59      4.97 o 
   3   7 -10      576.99      557.37     10.66 o 
   4   7 -10      235.41      272.91     10.37 o 
   5   7 -10     3053.55     2911.22     33.18 o 
   6   7 -10      380.79      345.62     10.06 o 
   7   7 -10      207.99      165.74     10.53 o 
 -15   8 -10      809.25      770.66     16.59 o 
 -14   8 -10      130.36      124.69      7.48 o 
 -13   8 -10      310.36      259.03      9.10 o 
 -12   8 -10     1623.29     1520.34     20.89 o 
 -11   8 -10      361.77      323.44      9.25 o 
 -10   8 -10     1583.26     1856.91     37.57 o 
  -9   8 -10      440.74      421.21     10.28 o 
  -8   8 -10     1068.61     1002.57     14.27 o 
  -7   8 -10     6063.34     5797.43     54.33 o 
  -6   8 -10     1405.31     1353.27     16.42 o 
  -5   8 -10      886.14      878.03     12.35 o 
  -4   8 -10     1376.08     1468.01     16.50 o 
  -3   8 -10     1136.49     1082.54     12.96 o 
  -2   8 -10      994.47     1016.59     13.22 o 
  -1   8 -10     4133.36     4169.25     37.61 o 
   0   8 -10     1030.34      999.80     13.60 o 
   1   8 -10      450.89      419.52      8.79 o 
   2   8 -10     1306.10     1725.21     37.37 o 
   3   8 -10      360.48      338.24      8.89 o 
   4   8 -10     2110.78     1955.25     25.20 o 
   5   8 -10      200.19      180.44      8.41 o 
   6   8 -10      156.93      171.94      9.00 o 
   7   8 -10      652.09      598.51     15.35 o 
   8   8 -10      525.37      584.07     15.04 o 
 -17   9 -10      171.07      157.42      9.69 o 
 -16   9 -10       74.18       65.72      7.14 o 
 -15   9 -10      166.91      192.52      9.83 o 
 -14   9 -10       88.63      100.61      7.51 o 
 -13   9 -10      563.09      533.43     13.90 o 
 -12   9 -10      908.99      811.76     15.34 o 
 -11   9 -10      236.54      263.01      8.89 o 
 -10   9 -10      669.88      617.03     12.84 o 
  -9   9 -10     1324.54     1292.55     17.81 o 
  -8   9 -10      403.18      358.28     10.21 o 
  -7   9 -10     1488.93     1454.57     19.34 o 
  -6   9 -10     2685.20     3212.45     52.62 o 
  -5   9 -10      150.16      124.46      5.19 o 
  -4   9 -10      121.53       94.99      4.33 o 
  -3   9 -10     3541.04     4031.96     43.66 o 
  -2   9 -10     1348.86     1342.18     15.79 o 
  -1   9 -10      649.92      574.25      9.90 o 
   0   9 -10     1430.20     1353.53     16.47 o 
   1   9 -10      514.12      496.45     11.64 o 
   2   9 -10      160.38      168.25      7.77 o 
   3   9 -10     1188.58     1098.72     17.85 o 
   4   9 -10      440.75      424.23     11.61 o 
   5   9 -10       68.66       86.46      8.52 o 
   6   9 -10      212.44      217.57     10.10 o 
   7   9 -10      107.45       95.84      8.68 o 
   8   9 -10      191.36      197.22     10.69 o 
   9   9 -10      106.28      104.02      9.56 o 
 -19  10 -10      328.32      352.25     15.91 o 
 -18  10 -10      612.51      599.00     18.59 o 
 -17  10 -10      873.11      912.42     21.11 o 
 -16  10 -10      207.52      217.67     11.19 o 
 -15  10 -10      340.98      349.89     13.26 o 
 -14  10 -10       23.75       16.26      5.20 o 
 -13  10 -10      494.01      495.59     13.56 o 
 -12  10 -10      507.99      449.13     11.45 o 
 -11  10 -10      473.02      509.66     11.82 o 
 -10  10 -10      869.44      823.39     14.37 o 
  -9  10 -10      536.15      479.90     10.55 o 
  -8  10 -10      193.51      200.57      7.12 o 
  -7  10 -10     1782.79     1728.63     22.32 o 
  -6  10 -10     1440.24     1426.31     19.84 o 
  -5  10 -10     9024.96     9230.25     93.25 o 
  -4  10 -10     1389.26     1380.40     20.36 o 
  -3  10 -10     2269.56     2093.95     26.27 o 
  -2  10 -10      241.23      252.91      7.76 o 
  -1  10 -10      301.22      291.47      9.55 o 
   0  10 -10     1059.71      952.55     16.44 o 
   1  10 -10      678.33      697.94     14.35 o 
   2  10 -10      327.51      281.75      9.02 o 
   3  10 -10      439.18      444.00     11.93 o 
   4  10 -10       20.73       13.90      4.88 o 
   5  10 -10      434.67      426.09     12.83 o 
   6  10 -10      132.00      125.86      9.29 o 
   7  10 -10      914.40      935.17     19.83 o 
   8  10 -10      476.28      466.60     15.72 o 
   9  10 -10      199.43      243.09     14.96 o 
  10  10 -10      431.40      437.61     19.90 o 
 -21  11 -10      151.66      176.30     14.70 o 
 -20  11 -10      536.27      521.35     26.88 o 
 -19  11 -10      339.67      352.47     18.76 o 
 -18  11 -10      906.50      945.89     23.06 o 
 -17  11 -10      211.84      236.20     11.84 o 
 -16  11 -10      499.13      501.76     15.96 o 
 -15  11 -10     1309.20     1349.02     25.68 o 
 -14  11 -10      373.07      348.34     12.17 o 
 -13  11 -10      345.54      374.98     11.78 o 
 -12  11 -10      261.27      241.46      9.17 o 
 -11  11 -10      428.51      388.39     11.26 o 
 -10  11 -10     1205.43     1370.70     20.99 o 
  -9  11 -10      387.44      378.19     10.87 o 
  -8  11 -10     1129.72     1054.53     18.80 o 
  -7  11 -10     3301.03     3121.77     40.50 o 
  -6  11 -10      195.77      185.00      8.48 o 
  -5  11 -10      147.55      134.72      7.27 o 
  -4  11 -10     2692.92     2602.83     33.92 o 
  -3  11 -10      731.84      708.46     14.48 o 
  -2  11 -10      550.07      495.36     12.64 o 
  -1  11 -10     1100.01     1314.01     23.57 o 
   0  11 -10      410.65      385.75     10.73 o 
   1  11 -10      355.87      281.18     10.79 o 
   2  11 -10      365.58      364.74     13.76 o 
   3  11 -10      482.74      424.91     16.28 o 
   4  11 -10     1056.91     1066.57     25.51 o 
   5  11 -10      353.40      382.99     13.90 o 
   6  11 -10      121.07      132.90      9.39 o 
   7  11 -10      975.68     1043.30     25.45 o 
   8  11 -10      464.58      468.05     18.58 o 
   9  11 -10      654.01      669.43     22.66 o 
  10  11 -10      106.37       96.62     11.86 o 
  11  11 -10      116.25      121.70     13.14 o 
 -23  12 -10      125.70       97.97     12.94 o 
 -22  12 -10       43.43       28.34     10.03 o 
 -21  12 -10       73.98       66.51     11.28 o 
 -20  12 -10      898.00      949.14     36.48 o 
 -19  12 -10      131.95      110.71     11.03 o 
 -18  12 -10      762.89      757.51     21.78 o 
 -17  12 -10      742.89      752.71     19.58 o 
 -16  12 -10      748.38      748.27     19.17 o 
 -15  12 -10      649.69      715.55     25.15 o 
 -14  12 -10      337.70      322.19     12.38 o 
 -13  12 -10       70.62       73.01      6.55 o 
 -12  12 -10     1042.27     1065.57     19.07 o 
 -11  12 -10      371.37      349.65     10.03 o 
 -10  12 -10      193.77      205.01      9.74 o 
  -9  12 -10      617.78      628.41     19.34 o 
  -8  12 -10     4984.20     4933.02     56.35 o 
  -7  12 -10     4824.24     4503.97     56.93 o 
  -6  12 -10      436.38      443.40     14.63 o 
  -5  12 -10     4116.26     3939.15     47.09 o 
  -4  12 -10     5227.80     5070.96     59.32 o 
  -3  12 -10     1109.10     1026.28     19.41 o 
  -2  12 -10      251.39      245.23     10.79 o 
  -1  12 -10      315.88      294.11     12.35 o 
   0  12 -10     1218.26     1241.13     22.72 o 
   1  12 -10      103.41       95.87      8.85 o 
   2  12 -10      175.38      174.71     11.60 o 
   3  12 -10      943.30     1006.80     24.98 o 
   4  12 -10      645.95      650.43     23.99 o 
   5  12 -10      673.03      687.03     22.09 o 
   6  12 -10      762.76      792.69     28.09 o 
   7  12 -10      249.63      270.46     14.12 o 
   8  12 -10      919.02      971.31     27.97 o 
   9  12 -10       95.54       93.94     11.04 o 
  10  12 -10       52.56       34.92      9.59 o 
  11  12 -10       66.19       43.76     11.03 o 
  12  12 -10        3.37        1.23      9.84 o 
 -25  13 -10      390.62      399.33     26.96 o 
 -24  13 -10       71.40       63.12     14.20 o 
 -23  13 -10       86.69       91.12     12.99 o 
 -22  13 -10       70.46       87.65     13.04 o 
 -21  13 -10       19.08        8.44      8.31 o 
 -20  13 -10      811.73      789.74     26.06 o 
 -19  13 -10       16.74       11.71      7.39 o 
 -18  13 -10      485.76      458.61     18.02 o 
 -17  13 -10      730.39      714.88     21.08 o 
 -16  13 -10      403.48      460.79     15.22 o 
 -15  13 -10      550.81      527.69     15.64 o 
 -14  13 -10     1286.81     1369.54     28.81 o 
 -13  13 -10       89.71      108.60      9.10 o 
 -12  13 -10      226.76      221.31     10.44 o 
 -11  13 -10      516.32      480.15     14.77 o 
 -10  13 -10      699.08      687.17     16.44 o 
  -9  13 -10      366.25      351.80     12.55 o 
  -8  13 -10     3010.18     3134.91     42.76 o 
  -7  13 -10     3146.27     3030.37     42.83 o 
  -6  13 -10     3998.61     3732.33     51.85 o 
  -5  13 -10     3525.09     3665.77     47.31 o 
  -4  13 -10      370.38      363.81     11.78 o 
  -3  13 -10      719.72      662.10     16.90 o 
  -2  13 -10      501.47      473.58     16.68 o 
  -1  13 -10      137.90      138.06      9.22 o 
   0  13 -10      103.48       93.29      8.23 o 
   1  13 -10     1329.29     1469.10     28.48 o 
   2  13 -10      443.08      443.97     17.17 o 
   3  13 -10      413.52      399.06     16.94 o 
   4  13 -10      689.37      636.23     24.73 o 
   5  13 -10      287.81      271.22     19.64 o 
   6  13 -10       15.78       -6.67      9.36 o 
   7  13 -10      811.62      813.15     32.24 o 
   8  13 -10       30.57       33.89     12.52 o 
   9  13 -10      106.55       91.32     15.93 o 
  10  13 -10       49.58       25.07     14.62 o 
  11  13 -10      107.37      110.11     19.11 o 
  12  13 -10      385.05      345.79     28.60 o 
 -25  14 -10       54.11       86.17     16.93 o 
 -24  14 -10      138.73      138.35     23.68 o 
 -23  14 -10      243.92      219.80     18.94 o 
 -22  14 -10      151.77      136.46     15.94 o 
 -21  14 -10      117.95       96.60     13.70 o 
 -20  14 -10       55.33       39.96     11.01 o 
 -19  14 -10     1259.70     1264.28     34.75 o 
 -18  14 -10      682.04      719.62     25.98 o 
 -17  14 -10      131.16       92.78     11.95 o 
 -16  14 -10     1574.12     1603.50     35.65 o 
 -15  14 -10     1128.33     1169.86     27.67 o 
 -14  14 -10      342.43      327.93     14.99 o 
 -13  14 -10      963.96     1018.18     24.62 o 
 -12  14 -10      218.55      211.89     11.65 o 
 -11  14 -10      158.18      140.13      9.28 o 
 -10  14 -10      633.85      536.94     16.10 o 
  -9  14 -10      118.25      119.10      9.67 o 
  -8  14 -10      753.89      747.32     17.57 o 
  -7  14 -10     1055.41     1000.68     20.55 o 
  -6  14 -10      370.10      423.49     17.98 o 
  -5  14 -10      188.15      175.23      9.33 o 
  -4  14 -10      632.82      552.53     15.70 o 
  -3  14 -10       99.76      111.73     11.44 o 
  -2  14 -10      286.23      261.24     11.79 o 
  -1  14 -10      898.75      925.88     23.61 o 
   0  14 -10      306.95      289.92     13.78 o 
   1  14 -10     1342.42     1382.40     30.69 o 
   2  14 -10     1408.59     1487.35     33.50 o 
   3  14 -10      100.66      104.61     11.88 o 
   4  14 -10      893.92      934.90     32.49 o 
   5  14 -10      932.32      851.06     41.40 o 
   6  14 -10       29.94       31.67     11.64 o 
   7  14 -10       61.39       48.41     12.84 o 
   8  14 -10       92.21       95.51     18.00 o 
   9  14 -10      223.92      214.01     23.05 o 
  10  14 -10       70.25       66.93     17.69 o 
  11  14 -10       70.91       49.69     17.53 o 
 -25  15 -10       88.66       52.11     16.91 o 
 -24  15 -10       27.21       24.33     12.32 o 
 -23  15 -10      322.95      334.73     22.43 o 
 -22  15 -10      355.17      373.63     23.71 o 
 -21  15 -10      126.26      119.07     14.48 o 
 -20  15 -10      377.75      386.39     23.72 o 
 -19  15 -10      335.29      342.33     22.16 o 
 -18  15 -10      250.22      277.90     24.58 o 
 -17  15 -10      109.70      108.70     15.63 o 
 -16  15 -10      402.90      364.15     21.13 o 
 -15  15 -10      332.57      323.87     17.48 o 
 -14  15 -10      546.98      542.11     19.74 o 
 -13  15 -10      294.32      288.67     14.07 o 
 -12  15 -10      276.74      304.81     13.34 o 
 -11  15 -10     1339.26     1302.08     26.59 o 
 -10  15 -10      960.07      939.69     26.36 o 
  -9  15 -10      147.42      157.05      9.74 o 
  -8  15 -10     1452.66     1435.02     27.24 o 
  -7  15 -10     1532.09     1473.52     26.25 o 
  -6  15 -10      100.60      100.27      7.79 o 
  -5  15 -10     1171.50     1078.05     23.53 o 
  -4  15 -10     1221.91     1229.20     26.08 o 
  -3  15 -10      488.73      489.00     16.13 o 
  -2  15 -10      239.79      242.07     13.75 o 
  -1  15 -10      556.78      583.27     19.59 o 
   0  15 -10      479.13      497.81     19.63 o 
   1  15 -10      200.13      196.69     16.32 o 
   2  15 -10       54.04       66.33     10.55 o 
   3  15 -10      306.00      307.56     20.73 o 
   4  15 -10      358.09      345.22     22.33 o 
   5  15 -10      431.29      466.90     25.82 o 
   6  15 -10      101.81       85.89     20.55 o 
   7  15 -10      517.70      530.13     31.83 o 
   8  15 -10      228.22      214.39     23.21 o 
   9  15 -10       36.60       30.26     15.76 o 
  10  15 -10       50.05       43.35     16.87 o 
 -25  16 -10       20.08       12.46     14.30 o 
 -24  16 -10       13.37       14.24     12.26 o 
 -23  16 -10      327.39      405.18     28.98 o 
 -22  16 -10      370.09      388.84     25.67 o 
 -21  16 -10      318.90      344.08     25.91 o 
 -20  16 -10      276.48      306.52     24.32 o 
 -19  16 -10      190.29      236.68     21.59 o 
 -18  16 -10      490.88      454.06     29.96 o 
 -17  16 -10      724.77      727.82     32.31 o 
 -16  16 -10      159.29      200.51     18.81 o 
 -15  16 -10      303.54      294.52     16.32 o 
 -14  16 -10      497.19      511.11     21.69 o 
 -13  16 -10      141.15      130.20     14.26 o 
 -12  16 -10      151.41      167.14     11.37 o 
 -11  16 -10      163.56      254.13     12.32 o 
 -10  16 -10      454.01      455.75     15.48 o 
  -9  16 -10      203.00      205.75     10.92 o 
  -8  16 -10      198.16      190.15     11.44 o 
  -7  16 -10      317.61      328.23     12.16 o 
  -6  16 -10      453.81      501.74     18.22 o 
  -5  16 -10      138.50      255.82     22.38 o 
  -4  16 -10      144.04      153.19     10.60 o 
  -3  16 -10       94.38       99.23     11.13 o 
  -2  16 -10      512.75      501.87     18.91 o 
  -1  16 -10      177.88      181.37     12.99 o 
   0  16 -10      285.96      309.78     16.50 o 
   1  16 -10      669.47      686.45     32.22 o 
   2  16 -10      542.02      579.91     29.13 o 
   3  16 -10      229.98      231.39     19.76 o 
   4  16 -10      487.25      524.66     27.07 o 
   5  16 -10      610.25      691.43     34.78 o 
   6  16 -10      301.39      247.82     30.85 o 
   7  16 -10      206.03      152.18     20.76 o 
   8  16 -10       24.92        4.31     14.47 o 
   9  16 -10       18.04       39.57     16.36 o 
 -25  17 -10       35.96       33.32     17.30 o 
 -24  17 -10       82.91       80.37     17.90 o 
 -23  17 -10       88.69       80.32     17.01 o 
 -22  17 -10      223.84      210.46     33.18 o 
 -21  17 -10      117.30       98.06     16.97 o 
 -20  17 -10      661.62      616.36     43.11 o 
 -19  17 -10     1361.06     1431.04     47.35 o 
 -18  17 -10      198.06      228.09     21.21 o 
 -17  17 -10      322.57      325.56     23.55 o 
 -16  17 -10      651.22      669.49     30.56 o 
 -15  17 -10      274.54      282.26     18.75 o 
 -14  17 -10      278.10      268.68     16.43 o 
 -13  17 -10      261.77      261.00     15.02 o 
 -12  17 -10      124.47      113.29     10.39 o 
 -11  17 -10      105.30       93.75      9.12 o 
 -10  17 -10      195.21      175.47     10.53 o 
  -9  17 -10      188.81      191.74     12.38 o 
  -8  17 -10      214.06      243.92     12.35 o 
  -7  17 -10      241.37      249.71     18.16 o 
  -6  17 -10       54.26       54.69      8.47 o 
  -5  17 -10      139.38      163.48     12.94 o 
  -4  17 -10      183.41      187.95     13.73 o 
  -3  17 -10      402.40      410.73     17.78 o 
  -2  17 -10      276.52      296.50     15.38 o 
  -1  17 -10      481.97      558.84     20.85 o 
   0  17 -10      215.13      223.30     21.51 o 
   1  17 -10      288.91      311.02     42.51 o 
   2  17 -10     1384.32     1490.33     47.63 o 
   3  17 -10      419.41      420.40     35.19 o 
   4  17 -10       58.00       33.38     14.34 o 
   5  17 -10      205.32      218.02     23.16 o 
   6  17 -10      102.77       83.73     22.40 o 
   7  17 -10       64.75       88.09     19.28 o 
   8  17 -10       42.08       34.30     16.73 o 
 -25  18 -10       74.11       87.65     19.28 o 
 -24  18 -10       31.48        8.56     13.83 o 
 -23  18 -10      285.68      270.11     25.22 o 
 -22  18 -10       14.30        4.07     13.38 o 
 -21  18 -10       11.16       14.69     13.14 o 
 -20  18 -10      917.44      915.01     53.19 o 
 -19  18 -10       61.54       38.36     13.83 o 
 -18  18 -10      595.56      562.23     30.75 o 
 -17  18 -10      719.56      711.92     32.73 o 
 -16  18 -10      293.25      256.43     23.58 o 
 -15  18 -10      558.15      585.62     28.07 o 
 -14  18 -10      863.72      831.85     32.30 o 
 -13  18 -10      420.21      496.83     20.76 o 
 -12  18 -10      142.60      165.38     12.19 o 
 -11  18 -10      354.79      352.12     15.26 o 
 -10  18 -10      182.06      197.89     13.83 o 
  -9  18 -10       40.03       49.49      8.40 o 
  -8  18 -10      300.33      313.06     17.64 o 
  -7  18 -10      290.45      328.21     15.32 o 
  -6  18 -10      174.14      203.21     14.20 o 
  -5  18 -10      627.33      682.90     26.69 o 
  -4  18 -10      717.37      751.03     27.31 o 
  -3  18 -10      346.58      405.21     28.04 o 
  -2  18 -10      395.66      414.97     31.93 o 
  -1  18 -10      655.12      744.65     31.44 o 
   0  18 -10      610.24      668.40     34.08 o 
   1  18 -10       65.33       43.80     17.12 o 
   2  18 -10      922.72      858.00     56.44 o 
   3  18 -10        6.73       -5.77     14.53 o 
   4  18 -10       27.54       24.88     15.81 o 
   5  18 -10      143.65      149.55     35.20 o 
   6  18 -10       57.22       45.23     16.51 o 
   7  18 -10      111.91      104.82     20.51 o 
 -24  19 -10       79.56       85.44     20.40 o 
 -23  19 -10      156.29      182.12     22.46 o 
 -22  19 -10      100.03       95.51     28.06 o 
 -21  19 -10       91.76       77.45     16.62 o 
 -20  19 -10       60.69       54.15     16.08 o 
 -19  19 -10      489.82      512.48     30.20 o 
 -18  19 -10      209.90      207.87     21.42 o 
 -17  19 -10      343.47      299.04     25.97 o 
 -16  19 -10      117.49      133.74     24.80 o 
 -15  19 -10      162.13      153.44     17.23 o 
 -14  19 -10       35.47       59.29     22.39 o 
 -13  19 -10     1055.12     1061.16     31.23 o 
 -12  19 -10      415.45      397.90     23.55 o 
 -11  19 -10      441.82      457.21     23.78 o 
 -10  19 -10     1227.10     1322.72     35.90 o 
  -9  19 -10      914.12      982.29     31.23 o 
  -8  19 -10      354.31      351.64     26.94 o 
  -7  19 -10      711.27      746.61     25.44 o 
  -6  19 -10      683.64      763.52     29.28 o 
  -5  19 -10       36.89       26.92     10.42 o 
  -4  19 -10      221.10      240.90     19.32 o 
  -3  19 -10      172.89      172.46     17.17 o 
  -2  19 -10      320.42      287.65     25.79 o 
  -1  19 -10      161.51      194.15     21.00 o 
   0  19 -10      249.13      247.98     31.45 o 
   1  19 -10      100.22       72.19     19.26 o 
   2  19 -10      124.85      111.43     22.63 o 
   3  19 -10      189.49      186.16     43.67 o 
   4  19 -10      173.43      182.82     24.74 o 
   5  19 -10       90.52      106.65     19.98 o 
 -24  20 -10       50.01       44.52     18.84 o 
 -23  20 -10       71.88       73.81     17.80 o 
 -22  20 -10      201.69      223.32     24.13 o 
 -21  20 -10      280.02      331.47     27.32 o 
 -20  20 -10      499.82      532.27     35.35 o 
 -19  20 -10      479.30      529.36     47.90 o 
 -18  20 -10      164.47      203.72     23.80 o 
 -17  20 -10       89.25      106.23     32.29 o 
 -16  20 -10      114.59       97.21     17.95 o 
 -15  20 -10       44.40       49.80     13.22 o 
 -14  20 -10      254.39      230.36     21.31 o 
 -13  20 -10      179.28      141.76     17.27 o 
 -12  20 -10      155.55      150.03     18.15 o 
 -11  20 -10       92.31       89.95     13.27 o 
 -10  20 -10      280.94      255.19     21.62 o 
  -9  20 -10       48.17       52.88     12.48 o 
  -8  20 -10      176.25      193.11     16.42 o 
  -7  20 -10      223.91      205.39     18.02 o 
  -6  20 -10      210.63      224.39     25.22 o 
  -5  20 -10       77.07       70.23     14.39 o 
  -4  20 -10       59.17       69.09     13.27 o 
  -3  20 -10       95.65      104.47     17.52 o 
  -2  20 -10      245.46      222.32     27.53 o 
  -1  20 -10      462.24      515.87     42.61 o 
   0  20 -10      573.75      538.08     37.40 o 
   1  20 -10      227.11      252.20     29.27 o 
   2  20 -10      229.39      200.62     29.15 o 
   3  20 -10      102.12      103.55     31.03 o 
   4  20 -10       75.91       85.10     23.69 o 
 -23  21 -10       85.47      100.87     19.86 o 
 -22  21 -10      156.10      161.20     21.71 o 
 -21  21 -10      270.61      320.69     27.20 o 
 -20  21 -10       39.57       51.43     15.96 o 
 -19  21 -10      213.70      190.90     24.69 o 
 -18  21 -10      509.84      563.52     41.62 o 
 -17  21 -10      500.14      529.84     42.54 o 
 -16  21 -10       77.20       57.94     15.73 o 
 -15  21 -10       86.55       85.79     14.61 o 
 -14  21 -10      115.32      125.83     16.52 o 
 -13  21 -10      177.57      202.56     19.67 o 
 -12  21 -10       41.29       25.36     11.68 o 
 -11  21 -10      221.94      264.07     19.85 o 
 -10  21 -10      179.65      207.98     17.45 o 
  -9  21 -10       58.05       65.21     15.51 o 
  -8  21 -10      219.86      236.86     22.97 o 
  -7  21 -10       84.40       98.94     18.21 o 
  -6  21 -10      118.84      108.19     14.93 o 
  -5  21 -10      123.87      114.16     15.29 o 
  -4  21 -10      282.31      300.97     24.17 o 
  -3  21 -10      289.12      277.76     28.49 o 
  -2  21 -10      125.25      169.02     21.17 o 
  -1  21 -10       65.19       44.90     19.47 o 
   0  21 -10      420.99      461.15     36.78 o 
   1  21 -10       87.40       59.75     20.69 o 
   2  21 -10       75.10       58.53     20.81 o 
 -22  22 -10      103.63      121.99     24.71 o 
 -21  22 -10      177.03      206.45     26.80 o 
 -20  22 -10       92.33      113.97     28.47 o 
 -19  22 -10      136.00      123.15     21.61 o 
 -18  22 -10      181.62      237.55     29.19 o 
 -17  22 -10       94.03       89.46     18.22 o 
 -16  22 -10      180.51      168.03     29.34 o 
 -15  22 -10       91.91       59.84     22.21 o 
 -14  22 -10      119.03      123.49     23.93 o 
 -13  22 -10       39.89       51.21     13.42 o 
 -12  22 -10       81.67       72.85     13.56 o 
 -11  22 -10      136.99      143.27     18.56 o 
 -10  22 -10       98.12       82.62     13.84 o 
  -9  22 -10       26.46       34.85     11.35 o 
  -8  22 -10      121.85      113.34     14.93 o 
  -7  22 -10      129.68      100.11     14.67 o 
  -6  22 -10      139.18      180.31     19.15 o 
  -5  22 -10       76.89       93.52     25.11 o 
  -4  22 -10      210.02      215.33     27.22 o 
  -3  22 -10       81.25       93.90     26.07 o 
  -2  22 -10      114.29      132.88     22.55 o 
  -1  22 -10      161.24      215.94     31.61 o 
   0  22 -10      178.33      159.25     31.54 o 
 -21  23 -10      336.08      405.87     33.84 o 
 -20  23 -10      289.13      327.44     33.02 o 
 -19  23 -10       34.70       30.67     16.68 o 
 -18  23 -10       49.29       36.35     16.34 o 
 -17  23 -10      163.78      166.56     22.14 o 
 -16  23 -10       55.50       27.79     15.34 o 
 -15  23 -10       54.10       40.03     13.38 o 
 -14  23 -10       65.68       72.50     14.18 o 
 -13  23 -10       96.15       82.61     21.12 o 
 -12  23 -10      110.95      126.01     16.23 o 
 -11  23 -10       79.62       83.95     14.52 o 
 -10  23 -10       67.57       83.66     18.68 o 
  -9  23 -10       81.59       79.94     13.73 o 
  -8  23 -10       62.40       57.97     12.62 o 
  -7  23 -10       64.74       65.73     14.58 o 
  -6  23 -10      104.95      137.60     18.95 o 
  -5  23 -10       68.61       78.42     16.71 o 
  -4  23 -10       66.53       68.19     16.86 o 
  -3  23 -10      282.33      304.10     46.23 o 
  -2  23 -10      364.42      412.85     47.25 o 
 -20  24 -10       69.84       88.89     27.09 o 
 -19  24 -10      231.22      213.79     25.64 o 
 -18  24 -10       86.33      100.35     20.07 o 
 -17  24 -10      123.05      116.86     21.72 o 
 -16  24 -10       47.89       30.82     23.95 o 
 -15  24 -10       90.03       97.37     16.32 o 
 -14  24 -10       17.84       24.50     12.81 o 
 -13  24 -10       91.84      111.13     15.81 o 
 -12  24 -10      134.21      129.68     15.90 o 
 -11  24 -10       45.87       47.84     12.75 o 
 -10  24 -10       26.81       24.13     11.96 o 
  -9  24 -10       99.97       90.16     15.41 o 
  -8  24 -10       63.19       60.29     14.08 o 
  -7  24 -10       84.61       78.62     16.32 o 
  -6  24 -10      115.47      114.28     20.58 o 
  -5  24 -10      136.45      151.56     20.15 o 
  -4  24 -10       88.80       83.62     18.39 o 
 -18  25 -10      130.46      118.77     21.19 o 
 -17  25 -10       16.15       32.30     16.09 o 
 -16  25 -10      244.40      226.48     25.80 o 
 -15  25 -10       72.32       75.23     15.62 o 
 -14  25 -10      183.30      155.91     18.34 o 
 -13  25 -10       97.46       91.08     17.70 o 
 -12  25 -10       78.48       91.05     16.90 o 
 -11  25 -10      118.09      171.70     31.77 o 
 -10  25 -10       47.58       51.13     24.59 o 
  -9  25 -10      158.26      124.73     28.09 o 
  -8  25 -10       23.29       23.41     18.28 o 
  -7  25 -10      198.80      154.04     24.53 o 
   0   0  -9    33365.66    31062.54    439.01 o 
  -1   1  -9     2008.79     1838.81     19.50 o 
   0   1  -9     1922.22     1827.39     18.33 o 
   1   1  -9    11167.89    11060.26     90.47 o 
  -3   2  -9      353.72      354.27      6.01 o 
  -2   2  -9      494.07      437.36      7.29 o 
  -1   2  -9     2893.50     3196.70     28.43 o 
   0   2  -9      500.36      469.86      7.15 o 
   1   2  -9      291.38      321.01      6.15 o 
   2   2  -9      285.33      459.17      6.83 o 
  -5   3  -9      174.25      166.09      4.27 o 
  -4   3  -9      667.72      634.82      8.85 o 
  -3   3  -9     7327.80     7552.91     63.90 o 
  -2   3  -9      528.76      504.31      7.78 o 
  -1   3  -9      415.26      444.66      7.36 o 
   0   3  -9     7513.76     7725.10     66.76 o 
   1   3  -9      700.03      674.73      9.90 o 
   2   3  -9      197.11      188.29      4.79 o 
   3   3  -9    22691.97    23571.83    167.03 o 
  -7   4  -9      886.09      893.84     10.40 o 
  -6   4  -9      936.96      969.66     10.99 o 
  -5   4  -9      795.72     1093.60     19.95 o 
  -4   4  -9      524.80      450.14      7.63 o 
  -3   4  -9      331.89      289.70      5.91 o 
  -2   4  -9     1892.26     1759.79     17.46 o 
  -1   4  -9      327.33      310.83      6.19 o 
   0   4  -9      428.26      375.84      7.18 o 
   1   4  -9      814.68     1149.28     14.72 o 
   2   4  -9      912.70      926.32     11.45 o 
   3   4  -9     1001.80     1006.40     11.85 o 
   4   4  -9      450.84      459.66      8.11 o 
  -9   5  -9     1296.48     1284.80     15.91 o 
  -8   5  -9      438.28      410.64      9.22 o 
  -7   5  -9    10907.21    10880.60     82.98 o 
  -6   5  -9      430.53      440.15      7.39 o 
  -5   5  -9      171.64      163.17      4.67 o 
  -4   5  -9      457.95      730.19     25.01 o 
  -3   5  -9      252.23      229.47      5.42 o 
  -2   5  -9      244.16      218.19      5.05 o 
  -1   5  -9      588.19      834.02     14.23 o 
   0   5  -9      182.76      191.27      5.20 o 
   1   5  -9      351.19      385.22      6.98 o 
   2   5  -9    11092.59    10997.39     85.42 o 
   3   5  -9      624.23      564.40      9.02 o 
   4   5  -9      892.95      892.79     13.09 o 
   5   5  -9     3104.02     2813.21     29.47 o 
 -11   6  -9      255.70      249.33      7.86 o 
 -10   6  -9      820.60      795.26     12.95 o 
  -9   6  -9     1276.50     1315.27     17.57 o 
  -8   6  -9      888.91      879.06     12.53 o 
  -7   6  -9      440.26      430.84      7.94 o 
  -6   6  -9     7989.65     8131.49     63.36 o 
  -5   6  -9     1872.20     1765.52     18.30 o 
  -4   6  -9     1578.52     1612.04     17.01 o 
  -3   6  -9     7072.98     7158.94     57.30 o 
  -2   6  -9     1848.71     1861.32     18.50 o 
  -1   6  -9     1610.38     1590.62     17.28 o 
   0   6  -9     7006.52     7395.08     61.82 o 
   1   6  -9      626.35      583.87      8.66 o 
   2   6  -9      645.04      650.88      9.54 o 
   3   6  -9      841.68      922.04     13.51 o 
   4   6  -9     1005.23      982.78     13.95 o 
   5   6  -9      367.49      355.58      9.36 o 
   6   6  -9     6848.43     6994.65     66.79 o 
 -13   7  -9      243.24      268.89      9.54 o 
 -12   7  -9     2652.23     2463.43     28.13 o 
 -11   7  -9      673.43      597.03     11.87 o 
 -10   7  -9      380.98      329.05      8.58 o 
  -9   7  -9      124.46      138.00      5.90 o 
  -8   7  -9     3768.14     3971.22     38.22 o 
  -7   7  -9      575.82      544.45      8.31 o 
  -6   7  -9     1601.69     1416.39     15.47 o 
  -5   7  -9     1374.96     1240.81     14.41 o 
  -4   7  -9     1430.07     1271.05     14.79 o 
  -3   7  -9     1158.65     1068.11     12.49 o 
  -2   7  -9     1173.52     1102.36     13.12 o 
  -1   7  -9     1561.21     1425.68     15.64 o 
   0   7  -9      550.85      528.48      8.31 o 
   1   7  -9     3280.87     3630.27     32.79 o 
   2   7  -9      183.92      182.17      6.11 o 
   3   7  -9      288.82      270.13      7.24 o 
   4   7  -9      490.74      467.51     10.53 o 
   5   7  -9     2695.43     2507.42     29.16 o 
   6   7  -9      432.66      452.14     11.83 o 
   7   7  -9     2382.49     2310.18     32.55 o 
 -15   8  -9      807.16      851.16     20.09 o 
 -14   8  -9      238.19      210.31      9.62 o 
 -13   8  -9     2442.92     2409.80     31.18 o 
 -12   8  -9      912.91      858.69     15.31 o 
 -11   8  -9      655.94      653.87     12.27 o 
 -10   8  -9      623.57      630.96     15.59 o 
  -9   8  -9       75.27       69.24      4.45 o 
  -8   8  -9       99.19      111.23      4.91 o 
  -7   8  -9     2167.47     2073.69     21.89 o 
  -6   8  -9     1946.02     1827.04     20.12 o 
  -5   8  -9      223.00      228.27      5.98 o 
  -4   8  -9      216.35      186.83      5.64 o 
  -3   8  -9      367.22      353.23      6.76 o 
  -2   8  -9     1687.31     1573.60     16.61 o 
  -1   8  -9     1644.41     1608.14     17.27 o 
   0   8  -9      133.17      138.70      4.66 o 
   1   8  -9       59.45       58.10      4.04 o 
   2   8  -9      607.90      610.24     10.77 o 
   3   8  -9      454.36      483.43     10.27 o 
   4   8  -9      983.84      931.84     15.52 o 
   5   8  -9     3016.99     2891.22     35.80 o 
   6   8  -9      188.53      172.76      8.89 o 
   7   8  -9     1164.96     1181.44     26.86 o 
   8   8  -9      290.05      265.06     11.07 o 
 -17   9  -9      227.01      221.95     10.77 o 
 -16   9  -9      154.35      130.56      8.82 o 
 -15   9  -9     4097.00     4139.32     50.89 o 
 -14   9  -9      287.90      261.89     10.88 o 
 -13   9  -9     1425.72     1378.73     22.43 o 
 -12   9  -9     3311.72     3349.95     39.98 o 
 -11   9  -9      635.28      666.49     15.34 o 
 -10   9  -9       89.04       88.70      5.35 o 
  -9   9  -9      638.61      722.73     13.91 o 
  -8   9  -9      257.51      239.78      6.91 o 
  -7   9  -9      558.96      549.21     11.49 o 
  -6   9  -9     3244.71     3095.43     31.25 o 
  -5   9  -9      309.50      341.26      8.03 o 
  -4   9  -9      491.27      500.74      9.23 o 
  -3   9  -9     3429.34     3302.19     32.87 o 
  -2   9  -9      684.91      669.69     10.72 o 
  -1   9  -9      207.71      209.35      6.40 o 
   0   9  -9      369.11      473.94      9.44 o 
   1   9  -9       88.12       87.25      4.34 o 
   2   9  -9      625.18      689.07     12.36 o 
   3   9  -9     3095.65     3202.54     36.22 o 
   4   9  -9     1597.52     1517.07     22.64 o 
   5   9  -9      154.92      153.28      9.13 o 
   6   9  -9     4317.67     4334.66     52.34 o 
   7   9  -9      178.17      171.04      9.31 o 
   8   9  -9      122.99      136.22      9.03 o 
   9   9  -9      534.44      542.70     16.26 o 
 -19  10  -9      137.87      116.62     10.46 o 
 -18  10  -9      530.66      528.86     21.75 o 
 -17  10  -9      197.25      189.26     10.77 o 
 -16  10  -9      174.19      161.12      9.76 o 
 -15  10  -9     1272.24     1204.74     22.76 o 
 -14  10  -9     1839.22     2049.90     34.12 o 
 -13  10  -9      302.08      289.60     10.23 o 
 -12  10  -9     1216.03     1181.93     18.62 o 
 -11  10  -9      379.41      427.29     16.52 o 
 -10  10  -9       36.87       53.76      4.72 o 
  -9  10  -9      526.64      522.45     10.27 o 
  -8  10  -9      681.57      717.43     12.06 o 
  -7  10  -9      224.63      218.69      7.34 o 
  -6  10  -9      899.19      840.97     13.04 o 
  -5  10  -9     4175.57     3790.52     39.10 o 
  -4  10  -9      891.37      829.05     14.00 o 
  -3  10  -9      168.61      179.66      6.82 o 
  -2  10  -9      825.23      799.09     14.01 o 
  -1  10  -9      674.19      638.42     11.38 o 
   0  10  -9       32.12       37.04      4.19 o 
   1  10  -9      363.33      409.82     14.97 o 
   2  10  -9     1647.61     1548.48     20.10 o 
   3  10  -9      387.28      381.13     10.46 o 
   4  10  -9     1244.07     1537.14     37.83 o 
   5  10  -9     1516.31     1438.21     28.47 o 
   6  10  -9      105.82       99.01      7.58 o 
   7  10  -9      193.37      197.38     11.49 o 
   8  10  -9      741.59      740.91     18.77 o 
   9  10  -9       72.37       79.28      8.94 o 
  10  10  -9       77.96       74.09     10.69 o 
 -21  11  -9       44.54       46.12     10.14 o 
 -20  11  -9      226.08      244.08     15.78 o 
 -19  11  -9       23.93       29.68      8.30 o 
 -18  11  -9     1014.61      994.65     23.48 o 
 -17  11  -9      390.08      378.64     14.38 o 
 -16  11  -9       87.84       66.71      7.74 o 
 -15  11  -9       95.26       90.86      8.13 o 
 -14  11  -9      524.78      541.77     14.39 o 
 -13  11  -9      246.01      220.33     11.59 o 
 -12  11  -9      404.08      410.12     11.07 o 
 -11  11  -9      176.42      180.72      7.69 o 
 -10  11  -9      686.65      759.37     13.23 o 
  -9  11  -9     1741.64     1600.71     23.78 o 
  -8  11  -9     3988.55     3865.88     42.03 o 
  -7  11  -9     6150.04     6156.01     67.59 o 
  -6  11  -9     5164.52     4907.42     55.19 o 
  -5  11  -9     4823.43     4668.64     51.01 o 
  -4  11  -9     7087.65     6933.23     72.12 o 
  -3  11  -9     4113.66     3947.88     46.44 o 
  -2  11  -9     1189.10     1169.77     17.97 o 
  -1  11  -9      932.08      980.27     21.93 o 
   0  11  -9      286.36      280.15      9.55 o 
   1  11  -9      672.01      640.10     13.30 o 
   2  11  -9      435.28      394.50     14.94 o 
   3  11  -9      573.70      586.24     17.64 o 
   4  11  -9      174.14      187.68     10.78 o 
   5  11  -9      132.99      138.92      8.83 o 
   6  11  -9      506.80      515.29     15.40 o 
   7  11  -9      620.44      625.76     18.05 o 
   8  11  -9       26.98       31.90      7.66 o 
   9  11  -9      232.51      235.03     14.52 o 
  10  11  -9       83.35       64.67     10.73 o 
  11  11  -9      525.89      499.46     26.38 o 
 -23  12  -9      115.13      106.97     13.90 o 
 -22  12  -9       57.07       42.69     10.52 o 
 -21  12  -9      198.83      187.60     14.57 o 
 -20  12  -9      103.27       90.52     11.19 o 
 -19  12  -9       93.99       83.57      9.79 o 
 -18  12  -9      150.01      180.54     11.78 o 
 -17  12  -9      447.03      422.74     15.15 o 
 -16  12  -9      106.58      111.98      8.90 o 
 -15  12  -9      713.25      743.32     18.14 o 
 -14  12  -9       72.72       57.12      6.35 o 
 -13  12  -9      227.45      216.34      9.87 o 
 -12  12  -9       52.60       62.02      5.42 o 
 -11  12  -9      294.95      272.11     10.52 o 
 -10  12  -9      164.81      140.50      7.86 o 
  -9  12  -9      260.99      282.95     12.10 o 
  -8  12  -9      403.95      416.91     11.63 o 
  -7  12  -9      357.22      350.02     11.28 o 
  -6  12  -9      227.97      235.47      8.80 o 
  -5  12  -9      443.50      398.99     10.80 o 
  -4  12  -9      339.86      355.86     10.79 o 
  -3  12  -9      297.54      293.04     10.18 o 
  -2  12  -9      251.39      215.11      9.02 o 
  -1  12  -9      235.79      217.59      9.29 o 
   0  12  -9       68.84       61.96      5.94 o 
   1  12  -9      165.60      178.55      9.72 o 
   2  12  -9       79.96       75.96      8.14 o 
   3  12  -9      653.42      672.86     19.97 o 
   4  12  -9      110.18      114.37     11.79 o 
   5  12  -9      368.45      361.01     16.45 o 
   6  12  -9      246.74      234.93     15.65 o 
   7  12  -9      145.06      155.46     11.26 o 
   8  12  -9      137.78      143.86     12.04 o 
   9  12  -9      165.91      189.54     15.85 o 
  10  12  -9       89.31       81.25     12.25 o 
  11  12  -9      140.13       90.17     12.81 o 
  12  12  -9       92.46       89.25     13.35 o 
 -25  13  -9      116.52      103.28     16.20 o 
 -24  13  -9      461.94      496.51     27.08 o 
 -23  13  -9      189.96      157.53     17.80 o 
 -22  13  -9       41.02       27.34     14.71 o 
 -21  13  -9       77.71       57.64     10.89 o 
 -20  13  -9       42.94       33.50      9.17 o 
 -19  13  -9      193.96      195.65     13.78 o 
 -18  13  -9       73.86       66.25      9.25 o 
 -17  13  -9      281.48      289.94     12.93 o 
 -16  13  -9      246.33      255.33     11.82 o 
 -15  13  -9      166.25      174.88     11.34 o 
 -14  13  -9      590.24      588.73     16.37 o 
 -13  13  -9      596.17      576.65     17.45 o 
 -12  13  -9      103.97      100.29      8.55 o 
 -11  13  -9     1112.47     1103.61     22.87 o 
 -10  13  -9      824.75      804.35     17.43 o 
  -9  13  -9     1549.30     1508.57     25.26 o 
  -8  13  -9      856.73      802.49     20.67 o 
  -7  13  -9     1181.48     1155.48     20.99 o 
  -6  13  -9      812.83      790.45     18.29 o 
  -5  13  -9     1011.12      937.23     18.78 o 
  -4  13  -9     1635.77     1605.92     26.55 o 
  -3  13  -9      861.94      840.58     17.78 o 
  -2  13  -9      916.17      926.86     21.00 o 
  -1  13  -9      113.89      129.84      8.97 o 
   0  13  -9      644.78      652.56     17.37 o 
   1  13  -9      452.57      501.54     16.19 o 
   2  13  -9      227.06      220.97     15.46 o 
   3  13  -9      237.16      241.83     13.37 o 
   4  13  -9      210.24      209.61     13.49 o 
   5  13  -9      133.13      125.88     12.85 o 
   6  13  -9      180.35      172.99     16.85 o 
   7  13  -9       32.41       38.84     12.86 o 
   8  13  -9       48.52       36.81     12.34 o 
   9  13  -9       56.49       41.86     14.75 o 
  10  13  -9      105.82      123.15     19.34 o 
  11  13  -9      294.89      295.49     25.61 o 
  12  13  -9       83.52       68.78     22.18 o 
  13  13  -9      345.33      377.79     35.71 o 
 -26  14  -9       93.13       83.50     15.37 o 
 -25  14  -9       56.87       57.70     14.64 o 
 -24  14  -9      394.43      424.69     30.16 o 
 -23  14  -9      356.37      310.55     21.38 o 
 -22  14  -9      216.63      197.71     17.96 o 
 -21  14  -9       12.75       12.31      9.55 o 
 -20  14  -9      199.51      186.61     16.51 o 
 -19  14  -9       44.25       32.33     10.01 o 
 -18  14  -9       87.65       71.71     10.68 o 
 -17  14  -9      110.40      102.56     11.17 o 
 -16  14  -9       93.54       82.08      9.67 o 
 -15  14  -9      198.91      208.53     15.83 o 
 -14  14  -9      434.29      444.73     17.99 o 
 -13  14  -9      391.99      365.92     14.86 o 
 -12  14  -9      170.86      169.02     10.26 o 
 -11  14  -9      288.26      289.35     11.81 o 
 -10  14  -9      768.03      712.57     17.27 o 
  -9  14  -9     1072.98      997.97     21.32 o 
  -8  14  -9      596.09      577.12     15.02 o 
  -7  14  -9        4.13       30.52      6.17 o 
  -6  14  -9      485.77      471.74     13.87 o 
  -5  14  -9     1101.12     1047.01     20.35 o 
  -4  14  -9      891.74      854.39     18.15 o 
  -3  14  -9      506.62      511.26     15.42 o 
  -2  14  -9      105.85      114.52      8.50 o 
  -1  14  -9      450.85      417.68     15.30 o 
   0  14  -9      364.26      380.67     15.03 o 
   1  14  -9      261.65      256.28     12.73 o 
   2  14  -9       57.04       68.93      9.19 o 
   3  14  -9      123.95      122.20     11.31 o 
   4  14  -9       64.53       55.40     10.32 o 
   5  14  -9       83.01       82.45     13.34 o 
   6  14  -9      122.74      110.96     15.14 o 
   7  14  -9       24.83        9.08     11.88 o 
   8  14  -9      258.12      275.00     25.21 o 
   9  14  -9      379.13      381.60     28.31 o 
  10  14  -9      389.15      394.57     45.45 o 
  11  14  -9      108.95      104.40     19.87 o 
  12  14  -9      188.84      180.52     28.08 o 
 -26  15  -9      100.65      122.85     18.43 o 
 -25  15  -9       74.45       66.47     19.60 o 
 -24  15  -9      381.60      417.69     26.68 o 
 -23  15  -9      140.83      122.59     15.99 o 
 -22  15  -9       85.95       92.06     14.29 o 
 -21  15  -9      175.05      185.63     17.12 o 
 -20  15  -9       81.40       71.08     12.63 o 
 -19  15  -9      240.38      201.76     18.13 o 
 -18  15  -9       44.71       35.52     12.06 o 
 -17  15  -9       44.05       44.82     11.11 o 
 -16  15  -9      148.11      172.36     14.13 o 
 -15  15  -9      342.70      332.96     16.58 o 
 -14  15  -9      110.90      119.77     12.13 o 
 -13  15  -9      113.30       98.31      9.39 o 
 -12  15  -9      538.00      565.94     17.82 o 
 -11  15  -9       50.49       47.03      7.29 o 
 -10  15  -9      589.95      534.80     15.91 o 
  -9  15  -9     1283.98     1271.17     25.03 o 
  -8  15  -9      587.77      563.89     15.05 o 
  -7  15  -9      645.87      678.08     23.34 o 
  -6  15  -9      915.49      983.62     25.06 o 
  -5  15  -9      471.76      429.53     13.64 o 
  -4  15  -9       50.93       46.69      6.58 o 
  -3  15  -9      568.62      576.24     16.23 o 
  -2  15  -9       99.14       98.13      9.20 o 
  -1  15  -9      151.79      162.96     10.76 o 
   0  15  -9      306.63      327.61     14.61 o 
   1  15  -9      127.88      126.97     11.44 o 
   2  15  -9       48.97       54.12      9.50 o 
   3  15  -9       88.77       71.37     11.96 o 
   4  15  -9      132.21      128.95     20.91 o 
   5  15  -9       86.07       66.60     15.89 o 
   6  15  -9      231.06      243.42     26.09 o 
   7  15  -9       68.04       84.50     17.14 o 
   8  15  -9      217.95      173.24     21.01 o 
   9  15  -9      281.58      291.83     27.00 o 
  10  15  -9      109.04       92.21     19.64 o 
  11  15  -9       52.61       41.11     16.33 o 
 -26  16  -9       97.23      118.05     78.50 o 
 -25  16  -9       23.75       42.10     15.52 o 
 -24  16  -9      141.09      152.06     18.85 o 
 -23  16  -9      451.40      450.77     29.32 o 
 -22  16  -9      174.13      191.69     21.24 o 
 -21  16  -9       22.68       31.10     13.76 o 
 -20  16  -9       97.96      104.56     16.70 o 
 -19  16  -9      372.37      371.13     25.14 o 
 -18  16  -9      286.12      294.84     22.58 o 
 -17  16  -9      282.59      278.60     21.42 o 
 -16  16  -9       13.08       24.12      9.61 o 
 -15  16  -9      220.08      192.95     14.18 o 
 -14  16  -9      968.14      916.86     23.72 o 
 -13  16  -9      500.38      477.05     18.21 o 
 -12  16  -9      108.84       85.89      8.94 o 
 -11  16  -9     1861.17     1826.20     34.25 o 
 -10  16  -9      247.09      257.04     12.26 o 
  -9  16  -9      307.64      286.58     11.89 o 
  -8  16  -9      220.76      238.69     10.66 o 
  -7  16  -9      326.82      299.05     12.94 o 
  -6  16  -9      434.49      406.88     14.78 o 
  -5  16  -9     1888.73     1848.67     35.91 o 
  -4  16  -9       78.86       66.67      7.92 o 
  -3  16  -9      622.36      598.44     18.43 o 
  -2  16  -9      745.73      717.79     22.95 o 
  -1  16  -9      133.13      137.88     11.18 o 
   0  16  -9       24.92       31.59      8.29 o 
   1  16  -9      337.55      357.83     22.02 o 
   2  16  -9      310.90      333.63     22.95 o 
   3  16  -9      477.61      590.68     27.28 o 
   4  16  -9      139.50      118.76     17.58 o 
   5  16  -9       36.91       25.04     13.27 o 
   6  16  -9      172.24      166.24     20.92 o 
   7  16  -9      367.21      427.01     29.82 o 
   8  16  -9      101.40       92.76     19.45 o 
   9  16  -9       27.13       24.43     15.48 o 
  10  16  -9       82.46       81.43     28.81 o 
 -25  17  -9       79.57       50.90     22.59 o 
 -24  17  -9      115.60      110.44     20.85 o 
 -23  17  -9      298.54      325.11     26.34 o 
 -22  17  -9      175.29      181.74     21.15 o 
 -21  17  -9      209.41      206.68     37.84 o 
 -20  17  -9       90.99       57.63     15.49 o 
 -19  17  -9       58.47       31.97     16.21 o 
 -18  17  -9      185.74      191.48     19.71 o 
 -17  17  -9      234.04      264.28     29.47 o 
 -16  17  -9      846.59      901.63     34.43 o 
 -15  17  -9      519.65      526.77     22.56 o 
 -14  17  -9     1346.54     1437.29     33.93 o 
 -13  17  -9     1127.02     1213.38     30.01 o 
 -12  17  -9      205.97      211.82     12.13 o 
 -11  17  -9      925.86      954.14     24.68 o 
 -10  17  -9      480.07      485.70     18.34 o 
  -9  17  -9      410.94      371.53     15.63 o 
  -8  17  -9      225.16      213.62     12.62 o 
  -7  17  -9      574.18      599.10     18.21 o 
  -6  17  -9      654.70      703.45     20.43 o 
  -5  17  -9      278.87      278.17     14.47 o 
  -4  17  -9     1422.16     1375.78     33.61 o 
  -3  17  -9     1428.64     1444.34     35.73 o 
  -2  17  -9      468.21      475.15     17.98 o 
  -1  17  -9     1033.97     1115.36     28.71 o 
   0  17  -9      266.04      289.00     17.93 o 
   1  17  -9      220.69      183.74     18.32 o 
   2  17  -9       85.56       83.92     17.40 o 
   3  17  -9       90.89      101.00     19.35 o 
   4  17  -9      190.43      185.68     20.83 o 
   5  17  -9      165.66      175.79     21.18 o 
   6  17  -9      284.15      260.09     24.75 o 
   7  17  -9       68.51       68.87     18.27 o 
   8  17  -9       48.44        3.75     14.72 o 
 -25  18  -9      242.49      256.88     29.36 o 
 -24  18  -9       47.14       52.61     16.61 o 
 -23  18  -9      410.72      413.13     32.10 o 
 -22  18  -9      339.46      361.99     27.32 o 
 -21  18  -9       67.77       64.71     15.63 o 
 -20  18  -9       55.90       45.33     14.90 o 
 -19  18  -9       32.28       28.14     13.02 o 
 -18  18  -9       50.92       24.65     15.81 o 
 -17  18  -9       83.05       61.29     15.36 o 
 -16  18  -9      197.20      182.36     20.59 o 
 -15  18  -9      578.10      544.99     30.88 o 
 -14  18  -9      436.40      459.53     20.16 o 
 -13  18  -9      430.90      451.89     19.28 o 
 -12  18  -9      116.27      113.09     10.05 o 
 -11  18  -9      212.10      193.58     12.86 o 
 -10  18  -9       59.63       57.53      8.58 o 
  -9  18  -9       22.87       31.07      7.36 o 
  -8  18  -9      109.57      124.42     10.90 o 
  -7  18  -9      276.50      288.65     15.42 o 
  -6  18  -9      143.37      142.70     12.47 o 
  -5  18  -9      792.28      817.79     25.10 o 
  -4  18  -9      269.06      297.12     17.72 o 
  -3  18  -9      382.63      359.15     21.02 o 
  -2  18  -9      292.97      366.66     21.88 o 
  -1  18  -9       97.81      120.29     15.29 o 
   0  18  -9      103.42       87.48     23.13 o 
   1  18  -9       47.20       40.44     15.18 o 
   2  18  -9       86.93       65.53     17.52 o 
   3  18  -9       98.04       85.38     18.19 o 
   4  18  -9      479.33      441.86     33.09 o 
   5  18  -9      213.53      190.43     22.31 o 
   6  18  -9       62.65       54.70     16.39 o 
   7  18  -9      242.18      250.16     25.70 o 
 -25  19  -9       61.81       82.43     22.08 o 
 -24  19  -9      127.92      143.12     23.25 o 
 -23  19  -9       19.05       18.40     13.82 o 
 -22  19  -9      238.15      235.81     23.76 o 
 -21  19  -9      149.18      160.21     20.55 o 
 -20  19  -9       43.03       17.90     12.66 o 
 -19  19  -9       95.76       71.64     15.70 o 
 -18  19  -9      145.32      162.47     19.18 o 
 -17  19  -9        7.28       15.05     12.87 o 
 -16  19  -9      226.18      234.59     22.99 o 
 -15  19  -9      594.32      574.24     35.88 o 
 -14  19  -9      198.65      182.75     14.36 o 
 -13  19  -9      576.15      572.60     24.98 o 
 -12  19  -9      561.87      602.25     24.97 o 
 -11  19  -9      144.10      153.62     12.65 o 
 -10  19  -9      235.37      221.54     14.72 o 
  -9  19  -9      155.50      170.07     15.05 o 
  -8  19  -9      162.21      151.77     13.29 o 
  -7  19  -9      540.92      559.04     24.42 o 
  -6  19  -9      354.88      373.54     20.00 o 
  -5  19  -9      201.08      231.77     17.29 o 
  -4  19  -9      434.12      456.53     23.29 o 
  -3  19  -9      155.08      181.50     17.66 o 
  -2  19  -9       11.19       28.66     11.40 o 
  -1  19  -9      195.32      193.17     20.46 o 
   0  19  -9       59.25       21.81     15.11 o 
   1  19  -9       68.74       48.71     16.49 o 
   2  19  -9      168.56      147.39     22.71 o 
   3  19  -9      312.91      289.89     28.24 o 
   4  19  -9       19.26       13.97     16.67 o 
   5  19  -9      118.29       83.44     20.77 o 
   6  19  -9      105.63       66.90     18.69 o 
 -24  20  -9      129.84       97.05     21.08 o 
 -23  20  -9      328.89      305.14     26.93 o 
 -22  20  -9      119.36      106.12     18.95 o 
 -21  20  -9      289.63      307.97     25.80 o 
 -20  20  -9      201.31      216.66     22.75 o 
 -19  20  -9      185.43      181.19     21.19 o 
 -18  20  -9       53.06       52.21     27.04 o 
 -17  20  -9       98.01       73.77     17.31 o 
 -16  20  -9      334.33      297.45     24.97 o 
 -15  20  -9      246.55      282.49     21.36 o 
 -14  20  -9      179.23      185.70     17.75 o 
 -13  20  -9      413.80      433.22     23.86 o 
 -12  20  -9       83.04       72.39     12.83 o 
 -11  20  -9       29.97       25.17     13.22 o 
 -10  20  -9      320.56      325.90     25.57 o 
  -9  20  -9       42.48       44.39     10.52 o 
  -8  20  -9      103.44      105.08     23.40 o 
  -7  20  -9      375.20      405.18     21.07 o 
  -6  20  -9      175.84      161.88     15.36 o 
  -5  20  -9      388.44      407.82     26.80 o 
  -4  20  -9      259.89      331.76     26.56 o 
  -3  20  -9       58.08       86.22     17.60 o 
  -2  20  -9       51.75       29.52     13.66 o 
  -1  20  -9      266.54      235.97     22.78 o 
   0  20  -9      353.20      334.41     36.56 o 
   1  20  -9      200.21      223.36     26.81 o 
   2  20  -9      152.45      131.47     25.72 o 
   3  20  -9      218.81      223.54     27.22 o 
   4  20  -9      185.40      114.60     24.27 o 
 -24  21  -9      116.85      133.49     23.33 o 
 -23  21  -9      110.93       91.19     18.77 o 
 -22  21  -9      336.95      291.36     26.35 o 
 -21  21  -9      335.34      371.23     32.29 o 
 -20  21  -9      615.10      603.37     37.98 o 
 -19  21  -9      390.51      407.41     32.63 o 
 -18  21  -9      580.29      594.62     57.77 o 
 -17  21  -9      482.96      501.21     32.24 o 
 -16  21  -9      168.94      175.81     21.20 o 
 -15  21  -9      386.30      405.22     24.42 o 
 -14  21  -9      150.23      127.23     17.31 o 
 -13  21  -9      315.28      322.80     33.74 o 
 -12  21  -9      233.86      263.10     29.94 o 
 -11  21  -9       28.45       34.20     10.37 o 
 -10  21  -9       20.94        9.97      9.95 o 
  -9  21  -9      244.93      259.08     28.60 o 
  -8  21  -9      355.20      383.53     30.35 o 
  -7  21  -9       74.48       73.82     12.78 o 
  -6  21  -9      392.13      379.61     24.04 o 
  -5  21  -9      163.71      184.81     30.15 o 
  -4  21  -9      638.17      683.65     33.07 o 
  -3  21  -9      568.47      575.96     31.67 o 
  -2  21  -9      387.78      393.87     27.92 o 
  -1  21  -9      348.83      423.23     44.75 o 
   0  21  -9      247.74      263.07     42.68 o 
   1  21  -9      219.59      220.60     33.22 o 
   2  21  -9      203.86      175.76     26.69 o 
   3  21  -9       90.69       87.45     23.46 o 
 -23  22  -9        5.01       29.44     15.56 o 
 -22  22  -9      274.58      302.74     37.02 o 
 -21  22  -9      106.23       90.33     20.81 o 
 -20  22  -9       46.98       48.67     18.35 o 
 -19  22  -9      302.11      321.40     29.05 o 
 -18  22  -9      405.12      414.99     37.88 o 
 -17  22  -9      210.38      187.68     22.14 o 
 -16  22  -9       21.32       29.12     13.93 o 
 -15  22  -9      324.88      349.09     29.24 o 
 -14  22  -9      134.77      129.66     16.53 o 
 -13  22  -9       14.83        3.02     10.95 o 
 -12  22  -9      108.86      111.30     15.12 o 
 -11  22  -9        0.41       -3.89      9.52 o 
 -10  22  -9       59.16       69.73     17.58 o 
  -9  22  -9       27.96       29.43     13.65 o 
  -8  22  -9      159.93      155.04     26.15 o 
  -7  22  -9      172.40      164.08     18.44 o 
  -6  22  -9       11.78        9.28     11.81 o 
  -5  22  -9      266.60      243.41     21.60 o 
  -4  22  -9      210.65      239.82     22.74 o 
  -3  22  -9      328.27      355.73     26.64 o 
  -2  22  -9       81.55       66.67     25.16 o 
  -1  22  -9      111.61      114.94     22.26 o 
   0  22  -9      423.51      400.55     35.25 o 
   1  22  -9        6.86       -8.48     16.08 o 
 -22  23  -9       59.63       45.33     19.62 o 
 -21  23  -9      105.84      119.90     23.36 o 
 -20  23  -9      117.82      109.91     21.73 o 
 -19  23  -9       68.69       64.47     18.15 o 
 -18  23  -9      327.15      337.80     28.76 o 
 -17  23  -9       88.61       78.10     17.46 o 
 -16  23  -9       77.47       61.65     16.79 o 
 -15  23  -9      249.30      235.59     20.38 o 
 -14  23  -9       42.53       40.66     17.64 o 
 -13  23  -9       69.11       56.84     13.11 o 
 -12  23  -9      196.75      194.68     23.78 o 
 -11  23  -9      187.00      184.08     16.82 o 
 -10  23  -9       63.81       80.53     18.64 o 
  -9  23  -9       76.49       48.94     15.48 o 
  -8  23  -9      333.26      320.84     44.14 o 
  -7  23  -9       74.59       57.71     14.79 o 
  -6  23  -9      137.30      158.24     19.40 o 
  -5  23  -9      477.65      544.16     43.03 o 
  -4  23  -9       41.29       37.89     20.63 o 
  -3  23  -9      226.79      240.30     32.62 o 
  -2  23  -9       55.59       44.37     18.72 o 
  -1  23  -9       57.10       67.25     21.82 o 
 -21  24  -9       23.39        4.81     15.10 o 
 -20  24  -9      117.53      161.14     23.99 o 
 -19  24  -9       54.93       63.97     18.15 o 
 -18  24  -9       33.89       34.49     15.85 o 
 -17  24  -9      277.19      251.90     25.25 o 
 -16  24  -9      135.19      159.72     21.01 o 
 -15  24  -9       13.30       16.56     12.41 o 
 -14  24  -9      181.79      159.53     18.60 o 
 -13  24  -9       81.29       66.85     14.10 o 
 -12  24  -9       22.92       31.03     11.40 o 
 -11  24  -9      158.27      183.86     26.89 o 
 -10  24  -9      104.05       69.73     22.98 o 
  -9  24  -9        9.27       16.74     16.25 o 
  -8  24  -9      179.27      216.67     31.29 o 
  -7  24  -9      141.58      139.24     21.03 o 
  -6  24  -9       55.03       68.21     15.59 o 
  -5  24  -9       63.47       91.74     19.85 o 
  -4  24  -9       94.00      111.37     18.88 o 
  -3  24  -9       38.18       30.16     17.43 o 
 -19  25  -9       33.55       43.17     17.54 o 
 -18  25  -9       78.00       78.61     19.00 o 
 -17  25  -9       63.64       63.60     17.76 o 
 -16  25  -9       52.57       17.75     14.82 o 
 -15  25  -9       74.59       81.84     16.77 o 
 -14  25  -9       56.45       72.85     14.81 o 
 -13  25  -9        3.15        6.65     11.36 o 
 -12  25  -9        2.03       -2.34     17.66 o 
 -11  25  -9       78.58       69.27     32.36 o 
 -10  25  -9       36.03       26.29     20.59 o 
  -9  25  -9       76.35       71.14     21.02 o 
  -8  25  -9       77.25       72.80     24.92 o 
  -7  25  -9       44.36       11.93     22.89 o 
  -6  25  -9       21.03        1.23     14.72 o 
 -16  26  -9      314.52      370.04     44.74 o 
 -15  26  -9       92.44      105.84     27.89 o 
 -14  26  -9       54.70       51.63     23.41 o 
 -13  26  -9      482.00      456.05     42.85 o 
 -12  26  -9       32.72       43.35     23.33 o 
 -11  26  -9       64.65       51.17     23.62 o 
 -10  26  -9      256.99      198.63     32.75 o 
  -1   1  -8      822.77      854.64     10.84 o 
   0   1  -8      913.43      932.04     11.43 o 
  -3   2  -8       49.33       44.92      2.50 o 
  -2   2  -8     1621.56     1659.79     17.64 o 
  -1   2  -8    21108.96    21349.63    180.67 o 
   0   2  -8     1608.55     1588.06     17.14 o 
   1   2  -8       41.38       38.08      2.69 o 
   2   2  -8     6056.51     5590.53     47.86 o 
  -5   3  -8      268.16      259.51      5.43 o 
  -4   3  -8      336.80      306.59      5.86 o 
  -3   3  -8      885.11      801.55     10.55 o 
  -2   3  -8      773.21      738.80      9.94 o 
  -1   3  -8      928.85      873.59     11.67 o 
   0   3  -8      639.72      601.80      8.81 o 
   1   3  -8      334.62      319.35      6.12 o 
   2   3  -8      324.77      309.89      5.75 o 
   3   3  -8     2918.29     3190.48     26.05 o 
  -7   4  -8      681.45      752.16      9.69 o 
  -6   4  -8     1144.51     1180.33     12.13 o 
  -5   4  -8     2280.90     2363.47     21.27 o 
  -4   4  -8      247.83      231.10      5.13 o 
  -3   4  -8     1519.75     1520.11     16.35 o 
  -2   4  -8     6261.86     5606.85     50.05 o 
  -1   4  -8     1437.50     1418.68     15.88 o 
   0   4  -8      406.07      362.83      6.61 o 
   1   4  -8     2229.74     2266.74     23.24 o 
   2   4  -8     1153.26     1219.89     12.91 o 
   3   4  -8      565.26      662.64      8.59 o 
   4   4  -8     1287.85     3002.68    182.76 o 
  -9   5  -8     4628.71     4496.91     41.14 o 
  -8   5  -8      525.24      481.74      9.78 o 
  -7   5  -8      162.97      149.65      9.92 o 
  -6   5  -8      144.77      150.66      4.15 o 
  -5   5  -8     1254.17     1347.40     14.31 o 
  -4   5  -8      950.96     1153.91     22.55 o 
  -3   5  -8      341.64      326.77      6.29 o 
  -2   5  -8      234.17      238.85      5.64 o 
  -1   5  -8      969.33     1113.25     24.87 o 
   0   5  -8     1318.63     1391.06     15.55 o 
   1   5  -8      152.95      173.17      4.86 o 
   2   5  -8       94.61       89.79      7.90 o 
   3   5  -8      906.09      805.24      9.99 o 
   4   5  -8     3302.72     3279.44     32.70 o 
   5   5  -8     6135.07     6583.91     62.55 o 
 -11   6  -8     2960.60     2898.99     31.16 o 
 -10   6  -8     2358.13     2349.86     25.48 o 
  -9   6  -8     1290.56     1264.98     17.94 o 
  -8   6  -8     1035.40      918.85     12.38 o 
  -7   6  -8      400.93      405.45      7.04 o 
  -6   6  -8     4177.37     3962.20     32.71 o 
  -5   6  -8     2351.75     2211.22     21.90 o 
  -4   6  -8     2030.64     1922.92     19.27 o 
  -3   6  -8     3184.48     3466.31     30.97 o 
  -2   6  -8     2144.35     2039.29     20.40 o 
  -1   6  -8     1965.30     1912.41     19.36 o 
   0   6  -8     3824.33     3669.52     32.91 o 
   1   6  -8      486.28      496.92      8.15 o 
   2   6  -8      776.93      716.50      9.79 o 
   3   6  -8     1024.37     1050.65     13.58 o 
   4   6  -8     4000.76     3795.84     38.35 o 
   5   6  -8     1720.78     1751.29     21.03 o 
   6   6  -8      919.09      851.21     14.40 o 
 -13   7  -8      484.33      445.61     11.36 o 
 -12   7  -8     1578.36     1590.77     21.90 o 
 -11   7  -8      593.30      781.82     29.37 o 
 -10   7  -8     2811.52     2694.05     28.06 o 
  -9   7  -8      826.77      767.82     11.55 o 
  -8   7  -8      889.72      894.69     12.14 o 
  -7   7  -8      179.52      189.26      4.79 o 
  -6   7  -8      190.61      196.98      5.23 o 
  -5   7  -8     6133.66     6200.96     52.53 o 
  -4   7  -8     1132.21     1094.40     13.05 o 
  -3   7  -8     1192.55     1137.94     13.74 o 
  -2   7  -8     6895.06     6878.96     55.83 o 
  -1   7  -8      327.88      340.40      6.35 o 
   0   7  -8      182.87      206.45      5.34 o 
   1   7  -8     1294.78     1230.93     14.26 o 
   2   7  -8      615.95      607.75      9.47 o 
   3   7  -8     2528.70     2449.67     26.25 o 
   4   7  -8      708.50      936.30     29.49 o 
   5   7  -8     2732.42     2630.65     30.29 o 
   6   7  -8      453.28      435.37     11.29 o 
   7   7  -8     3869.75     3554.17     44.11 o 
 -15   8  -8      571.42      558.28     14.46 o 
 -14   8  -8     1731.38     1562.52     25.62 o 
 -13   8  -8     2481.23     2565.94     33.06 o 
 -12   8  -8     2671.45     2427.85     33.33 o 
 -11   8  -8     2022.80     1910.88     24.16 o 
 -10   8  -8      845.30     1147.99     26.85 o 
  -9   8  -8      145.62      177.01      6.03 o 
  -8   8  -8      186.97      228.08      6.11 o 
  -7   8  -8     1780.29     2091.47     34.10 o 
  -6   8  -8     1573.06     1492.60     17.73 o 
  -5   8  -8     1995.51     1928.56     20.09 o 
  -4   8  -8      106.43      183.90      7.12 o 
  -3   8  -8     1608.19     1582.68     16.89 o 
  -2   8  -8     1773.02     1688.84     17.59 o 
  -1   8  -8     2270.29     2502.05     23.51 o 
   0   8  -8      302.45      327.29      6.44 o 
   1   8  -8      228.75      221.47      5.52 o 
   2   8  -8      591.84      918.85     32.54 o 
   3   8  -8     2841.40     2643.51     28.90 o 
   4   8  -8     2243.73     2080.72     25.45 o 
   5   8  -8     2938.39     2987.48     35.52 o 
   6   8  -8     1395.50     1290.54     21.82 o 
   7   8  -8      554.52      525.95     13.97 o 
   8   8  -8      321.89      294.89     13.94 o 
 -17   9  -8      108.95      102.15      8.28 o 
 -16   9  -8      596.12      584.39     15.27 o 
 -15   9  -8      478.15      442.93     13.51 o 
 -14   9  -8      682.81      631.34     15.67 o 
 -13   9  -8     2466.26     2366.37     30.54 o 
 -12   9  -8      783.43      844.02     17.11 o 
 -11   9  -8      465.30      450.01     10.77 o 
 -10   9  -8      127.22      118.44      5.71 o 
  -9   9  -8      828.69      874.58     14.16 o 
  -8   9  -8      248.53      240.12      6.52 o 
  -7   9  -8      666.57      726.20     13.73 o 
  -6   9  -8     5040.15     6230.29     82.04 o 
  -5   9  -8      914.22      976.27     13.27 o 
  -4   9  -8     1509.53     1530.97     18.02 o 
  -3   9  -8     5644.30     6848.23     62.80 o 
  -2   9  -8      956.50     1001.07     13.97 o 
  -1   9  -8      296.17      270.73      6.56 o 
   0   9  -8      900.21     1013.28     16.21 o 
   1   9  -8       93.23       87.99      4.51 o 
   2   9  -8      289.57      296.31      7.30 o 
   3   9  -8      902.10      949.68     17.86 o 
   4   9  -8     2263.29     2188.52     32.88 o 
   5   9  -8     1144.09     1056.93     19.12 o 
   6   9  -8      338.09      315.61     11.17 o 
   7   9  -8      674.95      674.57     15.99 o 
   8   9  -8      126.01      115.95      8.43 o 
   9   9  -8      274.39      239.60     11.68 o 
 -19  10  -8      195.93      190.43     12.43 o 
 -18  10  -8      445.42      427.20     17.60 o 
 -17  10  -8      270.60      249.42     11.25 o 
 -16  10  -8      533.38      525.46     15.04 o 
 -15  10  -8      323.62      307.29     11.69 o 
 -14  10  -8     2556.48     2486.67     35.10 o 
 -13  10  -8     3949.72     3819.95     45.54 o 
 -12  10  -8     1684.38     1470.81     21.84 o 
 -11  10  -8     3379.84     3282.80     35.51 o 
 -10  10  -8      204.27      212.27      6.95 o 
  -9  10  -8      865.16      873.09     13.27 o 
  -8  10  -8     2998.56     3101.21     31.68 o 
  -7  10  -8      506.37      531.88      9.88 o 
  -6  10  -8     1324.20     1232.76     17.61 o 
  -5  10  -8      893.70      964.40     13.69 o 
  -4  10  -8      901.87      885.78     13.75 o 
  -3  10  -8      412.40      462.15     10.25 o 
  -2  10  -8     3520.41     3564.37     37.80 o 
  -1  10  -8      887.74      903.77     14.30 o 
   0  10  -8      210.39      223.14      6.41 o 
   1  10  -8     3771.61     3619.86     41.09 o
[truncated: 951,152 more chars]
